# Supplementary material for: QS molecules change the planktonic/mineral subpopulations distribution of moderately thermophilic leaching bacteria in pyrite and decrease leaching in chalcopyrite
Source: Front Microbiol. 2025 May 16;16:1592588. doi: 10.3389/fmicb.2025.1592588 (PMC12122527; doi:10.3389/fmicb.2025.1592588)
Supplement: Supplementary file 1 [file Table_1.xlsx]

## Sheet: TableS1_AHL
Reference	geneid	gene_name	Protein_Name	Description	COG_category	Name_COG_category	baseMean	log2FoldChange	lfcSE	pvalue	padj
WP_020375478.1	B8987_RS07565	-	Hsp20/alpha crystallin family protein [Sulfobacillus thermosulfidooxidans]	Belongs to the small heat shock protein (HSP20) family	O	Posttranslational modification, protein turnover, chaperones	37.375	8.66668	1.2096	7.78503e-13	3.07509e-11
WP_084661424.1	B8987_RS10060	hspC1	Hsp20/alpha crystallin family protein [Sulfobacillus thermosulfidooxidans]	Belongs to the small heat shock protein (HSP20) family	O	Posttranslational modification, protein turnover, chaperones	17.375	6.82986	1.16127	4.06852e-09	1.02692e-07
WP_020375480.1	B8987_RS07575		Hsp20/alpha crystallin family protein [Sulfobacillus thermosulfidooxidans]	Hsp20/alpha crystallin family protein	O	Posttranslational modification, protein turnover, chaperones	23.75	5.20945	0.851707	9.56663e-10	2.7321e-08
WP_014961470.1	LFTS_RS03645	-	TetR/AcrR family transcriptional regulator [Leptospirillum ferriphilum]	TetR/AcrR family transcriptional regulator	K	Transcription	1022.12	3.9283	0.196996	1.79578e-88	1.21375e-85
WP_014961731.1	LFTS_RS05130	-	MULTISPECIES: efflux transporter outer membrane subunit [Leptospirillum]	efflux transporter outer membrane subunit	M	Cell wall/membrane/envelope biogenesis	2553.88	3.82913	0.0788846	0	0
WP_020373214.1	B8987_RS14060	-	Re/Si-specific NAD(P)(+) transhydrogenase subunit alpha [Sulfobacillus thermosulfidooxidans]	PFAM alanine dehydrogenase PNT domain protein	C	Energy production and conversion	11.375	3.37503	1.40692	0.0164456	0.0776699
WP_020376672.1	B8987_RS03995	rpsK	30S ribosomal protein S11 [Sulfobacillus thermosulfidooxidans]	Located on the platform of the 30S subunit, it bridges several disparate RNA helices of the 16S rRNA. Forms part of the Shine-Dalgarno cleft in the 70S ribosome	J	Translation, ribosomal structure and biogenesis	12.375	3.32191	2.34854
WP_236625189.1	LFTS_RS07935		hypothetical protein [Leptospirillum ferriphilum]	hypothetical protein	-		28930.6	3.31278	0.0825012	0	0
WP_157782310.1	B8987_RS19740		hypothetical protein [Sulfobacillus thermosulfidooxidans]	hypothetical protein	-		15.875	3.13245	0.723843	1.50792e-05	0.000199406
WP_014961734.1	LFTS_RS05140	-	efflux RND transporter periplasmic adaptor subunit [Leptospirillum ferriphilum]	Belongs to the membrane fusion protein (MFP) (TC 8.A.1) family	M	Cell wall/membrane/envelope biogenesis	1517.25	3.10736	0.0980798	2.75064e-220	3.34643e-217
WP_036081968.1	LFTS_RS05135	-	efflux RND transporter permease subunit [Leptospirillum ferriphilum]	Belongs to the resistance-nodulation-cell division (RND) (TC 2.A.6) family	V	Defense mechanisms	2191.25	3.09294	0.089467	6.9489e-262	1.05675e-258
WP_014961471.1	LFTS_RS03650	-	MULTISPECIES: DsrE family protein [Leptospirillum]	DsrE family protein	JP		389.375	3.00993	0.227193	4.6138e-40	1.47715e-37
WP_004873132.1	ACAty_RS09870	-	efflux RND transporter permease subunit [Acidithiobacillus caldus]	Belongs to the resistance-nodulation-cell division (RND) (TC 2.A.6) family	V	Defense mechanisms	18.375	2.9349	0.557251	1.38853e-07	2.79683e-06
WP_014961472.1	LFTS_RS03655		substrate-binding domain-containing protein [Leptospirillum ferriphilum]	substrate-binding domain-containing protein	-		605.125	2.87142	0.142355	1.7674e-90	1.34389e-87
WP_036079766.1	LFTS_RS07940	-	PQQ-binding-like beta-propeller repeat protein [Leptospirillum ferriphilum]	amino acid activation for nonribosomal peptide biosynthetic process	S	Function Unknown	4679.5	2.6787	0.048132	0	0
WP_004872402.1	ACAty_RS07535	-	type IV pilus secretin PilQ [Acidithiobacillus caldus]	Secretin and TonB N terminus short domain	U	Intracellular trafficking, secretion, and vesicular transport	17.875	2.53842	0.524916	1.32572e-06	2.25261e-05
WP_004871473.1	ACAty_RS05005	-	MULTISPECIES: proton-conducting transporter membrane subunit [Acidithiobacillus]	NADH Ubiquinone plastoquinone (Complex I)	CP		11.875	2.19794	0.719232	0.00224347	0.0159242
WP_084661085.1	B8987_RS06900	-	aspartate/glutamate racemase family protein [Sulfobacillus thermosulfidooxidans]	Asp/Glu/Hydantoin racemase	M	Cell wall/membrane/envelope biogenesis	19	2.08453	0.873445	0.0170066	0.0798232
WP_020376422.1	B8987_RS02750		hypothetical protein [Sulfobacillus thermosulfidooxidans]	hypothetical protein	-		30.875	2.01465	0.375496	8.08152e-08	1.71289e-06
WP_014002394.1	ACAty_RS03120	rplV	MULTISPECIES: 50S ribosomal protein L22 [Acidithiobacillus]	The globular domain of the protein is located near the polypeptide exit tunnel on the outside of the subunit, while an extended beta-hairpin is found that lines the wall of the exit tunnel in the center of the 70S ribosome	J	Translation, ribosomal structure and biogenesis	11.125	1.97982	0.630146	0.00167887	0.0124848
WP_036083176.1	LFTS_RS11590		hypothetical protein [Leptospirillum ferriphilum]	hypothetical protein	-		393.625	1.893	0.12695	2.78067e-50	1.12766e-47
WP_004868887.1	ACAty_RS11820	-	CoB--CoM heterodisulfide reductase iron-sulfur subunit A family protein [Acidithiobacillus caldus]	FAD dependent oxidoreductase	C	Energy production and conversion	18.75	1.88264	0.482743	9.62367e-05	0.00103796
WP_084661565.1	B8987_RS11185	-	class I SAM-dependent methyltransferase [Sulfobacillus thermosulfidooxidans]	ubiE/COQ5 methyltransferase family	Q	Secondary metabolites biosynthesis, transport and catabolism	12.875	1.88042	0.582078	0.00123564	0.00961173
WP_020373323.1	B8987_RS13530	sufS	cysteine desulfurase [Sulfobacillus thermosulfidooxidans]	Catalyzes the removal of elemental sulfur and selenium atoms from L-cysteine, L-cystine, L-selenocysteine, and L- selenocystine to produce L-alanine	E	Amino acid transport and metabolism	13.75	1.8413	0.919982	0.0453433	0.161018
WP_242824016.1	B8987_RS02260	ctaD	cbb3-type cytochrome c oxidase subunit I [Sulfobacillus thermosulfidooxidans]	heme-copper terminal oxidase activity	C	Energy production and conversion	10.25	1.83007	0.929004	0.0488462	0.168825
WP_004867909.1	ACAty_RS03050	rplJ	MULTISPECIES: 50S ribosomal protein L10 [Acidithiobacillus]	Forms part of the ribosomal stalk, playing a central role in the interaction of the ribosome with GTP-bound translation factors	J	Translation, ribosomal structure and biogenesis	25.875	1.80735	0.365899	7.83271e-07	1.38911e-05
WP_020374712.1	B8987_RS17060	-	transglycosylase domain-containing protein [Sulfobacillus thermosulfidooxidans]	PFAM Penicillin binding protein transpeptidase domain	M	Cell wall/membrane/envelope biogenesis	10.25	1.72935	1.2647	0.171499	0.400366
WP_004870746.1	ACAty_RS03155	rplE	MULTISPECIES: 50S ribosomal protein L5 [Acidithiobacillus]	This is 1 of the proteins that binds and probably mediates the attachment of the 5S RNA into the large ribosomal subunit, where it forms part of the central protuberance. In the 70S ribosome it contacts protein S13 of the 30S subunit (bridge B1b), connecting the 2 subunits	J	Translation, ribosomal structure and biogenesis	34.125	1.70736	0.385527	9.48326e-06	0.000131705
WP_004870737.1	ACAty_RS03130	rplP	MULTISPECIES: 50S ribosomal protein L16 [Acidithiobacillus]	Binds 23S rRNA and is also seen to make contacts with the A and possibly P site tRNAs	J	Translation, ribosomal structure and biogenesis	10.125	1.70627	0.667152	0.0105415	0.0554225
WP_084661561.1	B8987_RS11165	-	rhodanese-like domain-containing protein [Sulfobacillus thermosulfidooxidans]	Rhodanese Homology Domain	P	Inorganic ion transport and metabolism	15.125	1.66558	0.92497	0.0717525	0.219332
WP_023524879.1	LFTS_RS05120	-	MULTISPECIES: MarR family winged helix-turn-helix transcriptional regulator [Leptospirillum]	helix_turn_helix multiple antibiotic resistance protein	K	Transcription	764.75	1.64277	0.0790393	6.01699e-96	5.22876e-93
WP_020376452.1	B8987_RS02920	-	NAD(P)/FAD-dependent oxidoreductase [Sulfobacillus thermosulfidooxidans]	pyridine nucleotide-disulphide oxidoreductase	Q	Secondary metabolites biosynthesis, transport and catabolism	20.375	1.62059	0.609117	0.00780126	0.0436971
WP_004869716.1	ACAty_RS00155	atpA	MULTISPECIES: F0F1 ATP synthase subunit alpha [Acidithiobacillus]	Produces ATP from ADP in the presence of a proton gradient across the membrane. The alpha chain is a regulatory subunit	F	Nucleotide transport and metabolism	22.625	1.59561	0.455542	0.000460627	0.0040905
WP_004871281.1	ACAty_RS04595	-	MULTISPECIES: DUF2309 domain-containing protein [Acidithiobacillus]	Uncharacterized protein conserved in bacteria (DUF2309)	S	Function Unknown	13.375	1.56704	0.514126	0.00230394	0.0163153
WP_180271636.1	LFTS_RS01545	-	TonB family protein [Leptospirillum ferriphilum]	energy transducer activity	M	Cell wall/membrane/envelope biogenesis	99	1.54636	0.187815	1.81976e-16	9.79612e-15
WP_038471551.1	ACAty_RS02590	-	PilZ domain-containing protein [Acidithiobacillus caldus]	PilZ domain-containing protein	N		11.75	1.54432	0.526786	0.00337231	0.0223976
WP_004868634.1	ACAty_RS10940	-	glycine cleavage system protein H [Acidithiobacillus caldus]	Glycine cleavage H-protein	E	Amino acid transport and metabolism	10.625	1.51785	0.555465	0.00628416	0.0368626
WP_004869719.1	ACAty_RS00165	atpD	MULTISPECIES: F0F1 ATP synthase subunit beta [Acidithiobacillus]	Produces ATP from ADP in the presence of a proton gradient across the membrane. The catalytic sites are hosted primarily by the beta subunits	C	Energy production and conversion	26.5	1.51326	0.408635	0.000212889	0.002082
WP_004871456.1	ACAty_RS04965	-	MULTISPECIES: beta-ketoacyl-ACP synthase II [Acidithiobacillus]	Catalyzes the condensation reaction of fatty acid synthesis by the addition to an acyl acceptor of two carbons from malonyl-ACP	I	Lipid transport and metabolism	13	1.5119	0.66447	0.0228852	0.0985897
WP_004871866.1	ACAty_RS05900	-	hypothetical protein [Acidithiobacillus caldus]	Tfp pilus assembly protein tip-associated adhesin PilY1	NU		14.875	1.50524	0.598578	0.0119139	0.0613649
WP_052157907.1	LFTS_RS01555	exbB	MotA/TolQ/ExbB proton channel family protein [Leptospirillum ferriphilum]	bacteriocin transport	U	Intracellular trafficking, secretion, and vesicular transport	179.25	1.49774	0.22627	3.60965e-11	1.21312e-09
WP_004873035.1	ACAty_RS09530	-	flagellin [Acidithiobacillus caldus]	Flagellin is the subunit protein which polymerizes to form the filaments of bacterial flagella	N	Cell motility	25.25	1.49125	0.428305	0.000498154	0.00436011
WP_020376121.1	B8987_RS10605	-	S1C family serine protease [Sulfobacillus thermosulfidooxidans]	PDZ DHR GLGF domain protein	O	Posttranslational modification, protein turnover, chaperones	10	1.49033	0.928453	0.108456	0.286968
WP_004873194.1	ACAty_RS10350	gatA	MULTISPECIES: Asp-tRNA(Asn)/Glu-tRNA(Gln) amidotransferase subunit GatA [Acidithiobacillus]	Allows the formation of correctly charged Gln-tRNA(Gln) through the transamidation of misacylated Glu-tRNA(Gln) in organisms which lack glutaminyl-tRNA synthetase. The reaction takes place in the presence of glutamine and ATP through an activated gamma-phospho-Glu-tRNA(Gln)	J	Translation, ribosomal structure and biogenesis	10.875	1.47644	0.549511	0.0072135	0.0410474
WP_004871482.1	ACAty_RS05025	-	MULTISPECIES: YceI family protein [Acidithiobacillus]	Belongs to the UPF0312 family	S	Function Unknown	12	1.42884	0.546761	0.00896765	0.0488364
WP_004867903.1	ACAty_RS03060	rpoB	MULTISPECIES: DNA-directed RNA polymerase subunit beta [Acidithiobacillus]	DNA-dependent RNA polymerase catalyzes the transcription of DNA into RNA using the four ribonucleoside triphosphates as substrates	K	Transcription	31.625	1.41504	0.367147	0.000116136	0.00122436
WP_004868640.1	ACAty_RS10910	-	MULTISPECIES: radical SAM protein [Acidithiobacillus]	Elongator protein 3, MiaB family, Radical SAM	S	Function Unknown	29.125	1.40088	0.328507	2.0046e-05	0.000257801
WP_161781718.1	LFTS_RS13965		zf-HC2 domain-containing protein [Leptospirillum ferriphilum]	Transmembrane transcriptional regulator RsiW (anti-sigma-W factor)	K		145.875	1.39808	0.147726	2.96218e-21	2.43499e-19
WP_004872383.1	ACAty_RS07480	ilvC	MULTISPECIES: ketol-acid reductoisomerase [Acidithiobacillus]	Involved in the biosynthesis of branched-chain amino acids (BCAA). Catalyzes an alkyl-migration followed by a ketol- acid reduction of (S)-2-acetolactate (S2AL) to yield (R)-2,3- dihydroxy-isovalerate. In the isomerase reaction, S2AL is rearranged via a Mg-dependent methyl migration to produce 3- hydroxy-3-methyl-2-ketobutyrate (HMKB). In the reductase reaction, this 2-ketoacid undergoes a metal-…	EH		15.625	1.36257	0.637854	0.0326648	0.127781
WP_004870736.1	ACAty_RS03125	rpsC	MULTISPECIES: 30S ribosomal protein S3 [Acidithiobacillus]	Binds the lower part of the 30S subunit head. Binds mRNA in the 70S ribosome, positioning it for translation	J	Translation, ribosomal structure and biogenesis	25.375	1.35693	0.366896	0.000216944	0.00211517
WP_004871535.1	ACAty_RS05150	-	MULTISPECIES: IS5 family transposase [Acidithiobacillus]	Transposase domain (DUF772)	L	Replication, recombination and repair	20.75	1.34023	0.387341	0.000540026	0.00467946
WP_004871535.1	ACAty_RS05150	-	MULTISPECIES: IS5 family transposase [Acidithiobacillus]	Transposase domain (DUF772)	L	Replication, recombination and repair	20.75	1.34023	0.387341	0.000540026	0.00467946
WP_004871535.1	ACAty_RS05150	-	MULTISPECIES: IS5 family transposase [Acidithiobacillus]	Transposase domain (DUF772)	L	Replication, recombination and repair	20.75	1.34023	0.387341	0.000540026	0.00467946
WP_242940621.1	B8987_RS06055	-	hypothetical protein [Sulfobacillus thermosulfidooxidans]	hypothetical protein	-		23.75	1.33258	1.68485	0.428992	0.688935
WP_176213279.1	B8987_RS17845		AMP-binding protein [Sulfobacillus thermosulfidooxidans]	AMP-binding protein	S		20.625	1.32805	0.878219	0.13048	0.330299
WP_036081581.1	LFTS_RS10495		MerC domain-containing protein [Leptospirillum ferriphilum]	MerC domain-containing protein	S		170.375	1.31379	0.202335	8.40649e-11	2.79435e-09
WP_020376542.1	B8987_RS03360	-	RNA recognition motif domain-containing protein [Sulfobacillus thermosulfidooxidans]	Rna-binding protein	S	Function Unknown	11.25	1.29956	0.88379	0.141443	0.349883
WP_004871471.1	ACAty_RS05000	-	YbcC family protein [Acidithiobacillus caldus]	Belongs to the UPF0753 family	S	Function Unknown	14.25	1.29546	0.588352	0.0276768	0.114451
WP_004867581.1	ACAty_RS05785	clpX	MULTISPECIES: ATP-dependent Clp protease ATP-binding subunit ClpX [Acidithiobacillus]	ATP-dependent specificity component of the Clp protease. It directs the protease to specific substrates. Can perform chaperone functions in the absence of ClpP	O	Posttranslational modification, protein turnover, chaperones	26.25	1.28843	0.356842	0.000305435	0.00284963
WP_036081578.1	LFTS_RS10490	-	sigma-70 family RNA polymerase sigma factor [Leptospirillum ferriphilum]	Belongs to the sigma-70 factor family. ECF subfamily	K	Transcription	144.125	1.28794	0.144592	5.22256e-19	3.65159e-17
WP_023524701.1	LFTS_RS06085	-	MULTISPECIES: Hsp20/alpha crystallin family protein [Leptospirillum]	Belongs to the small heat shock protein (HSP20) family	O	Posttranslational modification, protein turnover, chaperones	22029.6	1.27953	0.128617	2.56353e-23	2.43655e-21
WP_038471664.1	ACAty_RS04390	-	DUF302 domain-containing protein [Acidithiobacillus caldus]	Domain of unknown function DUF302	S	Function Unknown	20.75	1.25566	0.536766	0.0193201	0.0867336
WP_004870775.1	ACAty_RS03210	rpsM	MULTISPECIES: 30S ribosomal protein S13 [Acidithiobacillus]	Located at the top of the head of the 30S subunit, it contacts several helices of the 16S rRNA. In the 70S ribosome it contacts the 23S rRNA (bridge B1a) and protein L5 of the 50S subunit (bridge B1b), connecting the 2 subunits	J	Translation, ribosomal structure and biogenesis	16.875	1.24793	0.468526	0.00773277	0.0433934
WP_052157687.1	LFTS_RS07950	-	dienelactone hydrolase family protein [Leptospirillum ferriphilum]	Alpha/beta hydrolase family	Q	Secondary metabolites biosynthesis, transport and catabolism	1910	1.23907	0.0576443	1.73277e-102	1.75674e-99
WP_004868632.1	ACAty_RS10950	-	MULTISPECIES: 4Fe-4S dicluster domain-containing protein [Acidithiobacillus]	4Fe-4S dicluster domain	C	Energy production and conversion	60.375	1.23522	0.307689	5.95741e-05	0.000691582
WP_036081288.1	LFTS_RS09840		hypothetical protein [Leptospirillum ferriphilum]	hypothetical protein	-		6060.25	1.23099	0.0824864	2.31618e-50	1.00638e-47
WP_004871535.1	ACAty_RS05850	-	MULTISPECIES: IS5 family transposase [Acidithiobacillus]	Transposase domain (DUF772)	L	Replication, recombination and repair	20.75	1.21412	0.364375	0.000862005	0.00708592
WP_004871535.1	ACAty_RS05850	-	MULTISPECIES: IS5 family transposase [Acidithiobacillus]	Transposase domain (DUF772)	L	Replication, recombination and repair	20.75	1.21412	0.364375	0.000862005	0.00708592
WP_004871535.1	ACAty_RS05850	-	MULTISPECIES: IS5 family transposase [Acidithiobacillus]	Transposase domain (DUF772)	L	Replication, recombination and repair	20.75	1.21412	0.364375	0.000862005	0.00708592
WP_038471593.1	ACAty_RS03160	rpsH	MULTISPECIES: 30S ribosomal protein S8 [Acidithiobacillus]	One of the primary rRNA binding proteins, it binds directly to 16S rRNA central domain where it helps coordinate assembly of the platform of the 30S subunit	J	Translation, ribosomal structure and biogenesis	18.25	1.21299	0.435271	0.00532383	0.032712
WP_023524237.1	LFTS_RS09245	bigR	MULTISPECIES: ArsR/SmtB family transcription factor [Leptospirillum]	DNA-binding transcription factor activity	K	Transcription	79.625	1.2127	0.260061	3.11431e-06	4.83274e-05
WP_036080212.1	LFTS_RS09560		hypothetical protein [Leptospirillum ferriphilum]	hypothetical protein	-		129.25	1.21045	0.175894	5.91353e-12	2.12033e-10
WP_004871851.1	ACAty_RS05875	-	type II secretion system F family protein [Acidithiobacillus caldus]	PFAM type II secretion system	NU		16.125	1.20645	0.448129	0.00709829	0.0405055
WP_036082804.1	LFTS_RS01550	-	ExbD/TolR family protein [Leptospirillum ferriphilum]	biopolymer transport protein	U	Intracellular trafficking, secretion, and vesicular transport	76	1.20436	0.232292	2.16383e-07	4.28748e-06
WP_099590505.1	LFTS_RS00635	-	type II toxin-antitoxin system RelE/ParE family toxin [Leptospirillum ferriphilum]	PFAM Plasmid maintenance system killer	S	Function Unknown	10.25	1.18903	0.632519	0.0601299	0.194455
WP_014002393.1	ACAty_RS03080	fusA	MULTISPECIES: elongation factor G [Acidithiobacillus]	Catalyzes the GTP-dependent ribosomal translocation step during translation elongation. During this step, the ribosome changes from the pre-translocational (PRE) to the post- translocational (POST) state as the newly formed A-site-bound peptidyl-tRNA and P-site-bound deacylated tRNA move to the P and E sites, respectively. Catalyzes the coordinated movement of the two tRNA molecules, the mRNA and…	J	Translation, ribosomal structure and biogenesis	44	1.17585	0.306608	0.000125553	0.00130626
WP_099590609.1	LFTS_RS07960	lpxH	UDP-2,3-diacylglucosamine diphosphatase [Leptospirillum ferriphilum]	Hydrolyzes the pyrophosphate bond of UDP-2,3- diacylglucosamine to yield 2,3-diacylglucosamine 1-phosphate (lipid X) and UMP by catalyzing the attack of water at the alpha-P atom. Involved in the biosynthesis of lipid A, a phosphorylated glycolipid that anchors the lipopolysaccharide to the outer membrane of the cell	M	Cell wall/membrane/envelope biogenesis	39.875	1.17319	0.302332	0.00010425	0.0011106
WP_004870176.1	ACAty_RS01300	-	Wzz/FepE/Etk N-terminal domain-containing protein [Acidithiobacillus caldus]	Chain length determinant protein	M	Cell wall/membrane/envelope biogenesis	15.375	1.16146	0.438902	0.00813787	0.0452493
WP_014961721.1	LFTS_RS05085		hypothetical protein [Leptospirillum ferriphilum]	hypothetical protein	-		209.5	1.16061	0.169811	8.21619e-12	2.90576e-10
WP_004871535.1	ACAty_RS13850	-	MULTISPECIES: IS5 family transposase [Acidithiobacillus]	Transposase domain (DUF772)	L	Replication, recombination and repair	19.375	1.1565	0.422758	0.00622637	0.0365942
WP_004871535.1	ACAty_RS13850	-	MULTISPECIES: IS5 family transposase [Acidithiobacillus]	Transposase domain (DUF772)	L	Replication, recombination and repair	19.375	1.1565	0.422758	0.00622637	0.0365942
WP_004871535.1	ACAty_RS13850	-	MULTISPECIES: IS5 family transposase [Acidithiobacillus]	Transposase domain (DUF772)	L	Replication, recombination and repair	19.375	1.1565	0.422758	0.00622637	0.0365942
WP_004873193.1	ACAty_RS10345	gatB	MULTISPECIES: Asp-tRNA(Asn)/Glu-tRNA(Gln) amidotransferase subunit GatB [Acidithiobacillus]	Allows the formation of correctly charged Asn-tRNA(Asn) or Gln-tRNA(Gln) through the transamidation of misacylated Asp- tRNA(Asn) or Glu-tRNA(Gln) in organisms which lack either or both of asparaginyl-tRNA or glutaminyl-tRNA synthetases. The reaction takes place in the presence of glutamine and ATP through an activated phospho-Asp-tRNA(Asn) or phospho-Glu-tRNA(Gln)	J	Translation, ribosomal structure and biogenesis	16.125	1.15381	0.460942	0.0123094	0.0630288
WP_236625224.1	LFTS_RS07200	yeiH	YeiH family protein [Leptospirillum ferriphilum]	membrane	P	Inorganic ion transport and metabolism	1361.5	1.15217	0.148071	7.1815e-15	3.46707e-13
WP_004873142.1	ACAty_RS09920	aroC	MULTISPECIES: chorismate synthase [Acidithiobacillus]	Catalyzes the anti-1,4-elimination of the C-3 phosphate and the C-6 proR hydrogen from 5-enolpyruvylshikimate-3-phosphate (EPSP) to yield chorismate, which is the branch point compound that serves as the starting substrate for the three terminal pathways of aromatic amino acid biosynthesis. This reaction introduces a second double bond into the aromatic ring system	E	Amino acid transport and metabolism	10.375	1.13245	0.521872	0.0300087	0.119949
WP_020376421.1	B8987_RS02745	-	NAD(P)/FAD-dependent oxidoreductase [Sulfobacillus thermosulfidooxidans]	pyridine nucleotide-disulphide oxidoreductase	Q	Secondary metabolites biosynthesis, transport and catabolism	18.75	1.13191	0.539897	0.0360348	0.137257
WP_038471548.1	ACAty_RS02585	-	porin [Acidithiobacillus caldus]	Phosphate-selective porin O and P	M	Cell wall/membrane/envelope biogenesis	231.75	1.1244	0.184999	1.21807e-09	3.39886e-08
WP_004872364.1	ACAty_RS07395	-	efflux RND transporter permease subunit [Acidithiobacillus caldus]	Belongs to the resistance-nodulation-cell division (RND) (TC 2.A.6) family	V	Defense mechanisms	11.5	1.1193	0.503479	0.026207	0.109716
WP_036082814.1	LFTS_RS01625	-	transposase [Leptospirillum ferriphilum]	Transposase, Mutator family	L	Replication, recombination and repair	412.375	1.11101	0.140818	3.02974e-15	1.49837e-13
WP_004870757.1	ACAty_RS03175	rpsE	MULTISPECIES: 30S ribosomal protein S5 [Acidithiobacillus]	Belongs to the universal ribosomal protein uS5 family	J	Translation, ribosomal structure and biogenesis	12.625	1.10852	0.556389	0.046332	0.163669
WP_236625285.1	LFTS_RS02770	-	efflux RND transporter periplasmic adaptor subunit [Leptospirillum ferriphilum]	HlyD family secretion protein	M	Cell wall/membrane/envelope biogenesis	2190.38	1.10276	0.0671923	1.56852e-60	8.67392e-58
WP_036081964.1	LFTS_RS05100	recD	exodeoxyribonuclease V subunit alpha [Leptospirillum ferriphilum]	DNA-dependent ATPase and ATP-dependent 5'-3' DNA helicase. Has no activity on blunt DNA or DNA with 3'-overhangs, requires at least 10 bases of 5'-ssDNA for helicase activity	L	Replication, recombination and repair	491.875	1.09623	0.141765	1.05248e-14	5.00176e-13
WP_081938039.1	LFTS_RS09540		helix-turn-helix domain-containing protein [Leptospirillum ferriphilum]	helix-turn-helix domain-containing protein	L		12.875	1.08489	0.597718	0.0695159	0.214326
WP_004870764.1	ACAty_RS03190	secY	MULTISPECIES: preprotein translocase subunit SecY [Acidithiobacillus]	The central subunit of the protein translocation channel SecYEG. Consists of two halves formed by TMs 1-5 and 6-10. These two domains form a lateral gate at the front which open onto the bilayer between TMs 2 and 7, and are clamped together by SecE at the back. The channel is closed by both a pore ring composed of hydrophobic SecY resides and a short helix (helix 2A) on the extracellular side of …	U	Intracellular trafficking, secretion, and vesicular transport	38	1.07179	0.305104	0.000443288	0.00395384
WP_004869800.1	ACAty_RS00340	-	MULTISPECIES: type I glyceraldehyde-3-phosphate dehydrogenase [Acidithiobacillus]	Belongs to the glyceraldehyde-3-phosphate dehydrogenase family	G	Carbohydrate transport and metabolism	16.25	1.06711	0.467014	0.0223143	0.0964734
WP_161781721.1	LFTS_RS04790	abrB	AbrB family transcriptional regulator [Leptospirillum ferriphilum]	Ammonia monooxygenase	S	Function Unknown	38.5	1.05658	0.275885	0.000128252	0.00133133
WP_236625205.1	LFTS_RS07965	-	MGDG synthase family glycosyltransferase [Leptospirillum ferriphilum]	Monogalactosyldiacylglycerol (MGDG) synthase	M	Cell wall/membrane/envelope biogenesis	98.125	1.0555	0.263602	6.22481e-05	0.000714444
WP_084660845.1	B8987_RS07820	cotA	twin-arginine translocation signal domain-containing protein [Sulfobacillus thermosulfidooxidans]	Multicopper oxidase	Q	Secondary metabolites biosynthesis, transport and catabolism	10	1.05445	0.91401	0.248643	0.512538
WP_014961664.1	LFTS_RS04615		hypothetical protein [Leptospirillum ferriphilum]	hypothetical protein	-		420.625	1.04981	0.110843	2.76917e-21	2.30752e-19
WP_036083148.1	LFTS_RS11520	-	cupredoxin domain-containing protein [Leptospirillum ferriphilum]	cupredoxin domain-containing protein	P		163	1.0484	0.187649	2.31001e-08	5.28263e-07
WP_036082305.1	LFTS_RS12460	-	TetR/AcrR family transcriptional regulator [Leptospirillum ferriphilum]	transcriptional regulator	K	Transcription	743	1.04539	0.0929407	2.37248e-29	4.24465e-27
WP_084661564.1	B8987_RS11180	-	hypothetical protein [Sulfobacillus thermosulfidooxidans]	PFAM blue (type 1) copper domain protein	C	Energy production and conversion	25.25	1.04307	0.36074	0.00383443	0.0248137
WP_036082275.1	LFTS_RS12370	czcC	TolC family protein [Leptospirillum ferriphilum]	efflux transmembrane transporter activity	MU		221.5	1.03926	0.145092	7.90554e-13	3.10254e-11
WP_036082292.1	LFTS_RS12410	tsaD	tRNA (adenosine(37)-N6)-threonylcarbamoyltransferase complex transferase subunit TsaD [Leptospirillum ferriphilum]	Required for the formation of a threonylcarbamoyl group on adenosine at position 37 (t(6)A37) in tRNAs that read codons beginning with adenine. Is involved in the transfer of the threonylcarbamoyl moiety of threonylcarbamoyl-AMP (TC-AMP) to the N6 group of A37, together with TsaE and TsaB. TsaD likely plays a direct catalytic role in this reaction	J	Translation, ribosomal structure and biogenesis	481.125	1.02368	0.120218	1.66336e-17	9.72907e-16
WP_004868339.1	ACAty_RS10325	-	MULTISPECIES: cytochrome c oxidase subunit 3 [Acidithiobacillus]	Cytochrome c oxidase subunit III	C	Energy production and conversion	52.625	1.00514	0.265597	0.000154034	0.00155426
WP_084660844.1	B8987_RS02265	-	cytochrome c oxidase subunit II [Sulfobacillus thermosulfidooxidans]	Cytochrome C oxidase subunit II, periplasmic domain	C	Energy production and conversion	10.5	1	1.24739	0.42274	0.682324
WP_004871276.1	ACAty_RS04585	-	MULTISPECIES: NADH-quinone oxidoreductase subunit L [Acidithiobacillus]	NADH-Ubiquinone oxidoreductase (complex I), chain 5 N-terminus	CP		10.5	1	0.648811	0.123248	0.31714
WP_038471764.1	ACAty_RS05645	bamB	outer membrane protein assembly factor BamB [Acidithiobacillus caldus]	Part of the outer membrane protein assembly complex, which is involved in assembly and insertion of beta-barrel proteins into the outer membrane	M	Cell wall/membrane/envelope biogenesis	11.625	1	0.501331	0.0460765	0.163096
WP_004867586.1	ACAty_RS05780	clpP	MULTISPECIES: ATP-dependent Clp endopeptidase proteolytic subunit ClpP [Acidithiobacillus]	Cleaves peptides in various proteins in a process that requires ATP hydrolysis. Has a chymotrypsin-like activity. Plays a major role in the degradation of misfolded proteins	O	Posttranslational modification, protein turnover, chaperones	12.375	1	0.474962	0.0352537	0.134935
WP_020374734.1	B8987_RS16955	codY	GTP-sensing pleiotropic transcriptional regulator CodY [Sulfobacillus thermosulfidooxidans]	DNA-binding protein that represses the expression of many genes that are induced as cells make the transition from rapid exponential growth to stationary phase. It is a GTP-binding protein that senses the intracellular GTP concentration as an indicator of nutritional limitations. At low GTP concentration it no longer binds GTP and stop to act as a transcriptional repressor	K	Transcription	12	-0.999997	1.04738	0.339699	0.612626
WP_004868371.1	ACAty_RS10535	dnaG	MULTISPECIES: DNA primase [Acidithiobacillus]	RNA polymerase that catalyzes the synthesis of short RNA molecules used as primers for DNA polymerase during DNA replication	L	Replication, recombination and repair	22.125	-0.999999	0.48642	0.0397985	0.14816
WP_038472204.1	ACAty_RS10145		hypothetical protein [Acidithiobacillus caldus]	hypothetical protein	-		15.375	-0.999999	0.503043	0.0468228	0.164014
WP_004871915.1	ACAty_RS05980	-	DUF1641 domain-containing protein [Acidithiobacillus caldus]	Protein of unknown function (DUF1641)	S	Function Unknown	40.625	-1.00666	0.372927	0.00694729	0.0398025
WP_014003319.1	ACAty_RS10315	-	MULTISPECIES: hypothetical protein [Acidithiobacillus]	hypothetical protein	-		207.125	-1.00915	0.156748	1.21022e-10	3.82535e-09
WP_004872690.1	ACAty_RS08305	-	MULTISPECIES: high-potential iron-sulfur protein [Acidithiobacillus]	Specific class of high-redox-potential 4Fe-4S ferredoxins. Functions in anaerobic electron transport in most purple and in some other photosynthetic bacteria and in at least one genus (Paracoccus) of halophilic, denitrifying bacteria	C	Energy production and conversion	69	-1.01178	0.269955	0.000178284	0.00178372
WP_036082047.1	LFTS_RS05605		hypothetical protein [Leptospirillum ferriphilum]	hypothetical protein	-		301.375	-1.02069	0.162077	3.02315e-10	9.19492e-09
WP_020376620.1	B8987_RS03750		hypothetical protein [Sulfobacillus thermosulfidooxidans]	hypothetical protein	-		11	-1.02466	1.40696
WP_036083096.1	LFTS_RS11225	-	NADH-quinone oxidoreductase subunit N [Leptospirillum ferriphilum]	NDH-1 shuttles electrons from NADH, via FMN and iron- sulfur (Fe-S) centers, to quinones in the respiratory chain. The immediate electron acceptor for the enzyme in this species is believed to be ubiquinone. Couples the redox reaction to proton translocation (for every two electrons transferred, four hydrogen ions are translocated across the cytoplasmic membrane), and thus conserves the redox ene…	C	Energy production and conversion	1869.88	-1.02539	0.0833156	8.27291e-35	1.86386e-32
WP_020859433.1	LFTS_RS09350		MULTISPECIES: hypothetical protein [Leptospirillum]	hypothetical protein	-		229.25	-1.03317	0.135355	2.29374e-14	1.02594e-12
WP_004867577.1	ACAty_RS05790	lon	MULTISPECIES: endopeptidase La [Acidithiobacillus]	ATP-dependent serine protease that mediates the selective degradation of mutant and abnormal proteins as well as certain short-lived regulatory proteins. Required for cellular homeostasis and for survival from DNA damage and developmental changes induced by stress. Degrades polypeptides processively to yield small peptide fragments that are 5 to 10 amino acids long. Binds to DNA in a double-stran…	O	Posttranslational modification, protein turnover, chaperones	272.625	-1.03587	0.141139	2.14626e-13	9.12987e-12
WP_036083092.1	LFTS_RS11215	-	NADH-quinone oxidoreductase subunit L [Leptospirillum ferriphilum]	NADH-quinone oxidoreductase	CP		2179.25	-1.03678	0.061628	1.65218e-63	1.00502e-60
WP_081503451.1	B8987_RS03070	asnB	asparagine synthase (glutamine-hydrolyzing) [Sulfobacillus thermosulfidooxidans]	TIGRFAM asparagine synthase (glutamine-hydrolyzing)	E	Amino acid transport and metabolism	13.75	-1.03953	0.666161	0.118648	0.307645
WP_004872130.1	ACAty_RS08360	-	nitrogen regulation protein NR(II) [Acidithiobacillus caldus]	His Kinase A (phospho-acceptor) domain	T	Signal transduction mechanisms	13.375	-1.04064	0.482215	0.0309245	0.122152
WP_004870676.1	ACAty_RS02720	-	glycoside hydrolase family 57 protein [Acidithiobacillus caldus]	Belongs to the glycosyl hydrolase 57 family	G	Carbohydrate transport and metabolism	18	-1.04532	0.485187	0.0312028	0.123171
WP_036081469.1	LFTS_RS10260	-	crotonase/enoyl-CoA hydratase family protein [Leptospirillum ferriphilum]	Enoyl-CoA hydratase/isomerase	I	Lipid transport and metabolism	4974	-1.04906	0.0921431	4.95827e-30	9.72941e-28
WP_036080728.1	LFTS_RS06585	-	flagellar hook-basal body protein [Leptospirillum ferriphilum]	Flagellar basal body rod FlgEFG protein C-terminal	N	Cell motility	10.75	-1.05063	0.591272	0.0755864	0.228185
WP_231587383.1	LFTS_RS08740	-	MULTISPECIES: chemotaxis protein CheW [Leptospirillum]	Evidence 2a Function of homologous gene experimentally demonstrated in an other organism. Chemotaxis protein CheW	NT		164.5	-1.05295	0.163562	1.2137e-10	3.82535e-09
WP_004872263.1	ACAty_RS07035	-	MULTISPECIES: glutamate decarboxylase [Acidithiobacillus]	Pyridoxal-dependent decarboxylase conserved domain	E	Amino acid transport and metabolism	30	-1.05445	0.350629	0.00263578	0.0182613
WP_036083086.1	LFTS_RS11200	-	NADH-quinone oxidoreductase subunit NuoI [Leptospirillum ferriphilum]	NDH-1 shuttles electrons from NADH, via FMN and iron- sulfur (Fe-S) centers, to quinones in the respiratory chain. The immediate electron acceptor for the enzyme in this species is believed to be ubiquinone. Couples the redox reaction to proton translocation (for every two electrons transferred, four hydrogen ions are translocated across the cytoplasmic membrane), and thus conserves the redox ene…	C	Energy production and conversion	1134	-1.05909	0.106435	2.50783e-23	2.42145e-21
WP_081938081.1	LFTS_RS10170		fatty acid desaturase family protein [Leptospirillum ferriphilum]	fatty acid desaturase	I		1593.62	-1.06035	0.10111	9.9029e-26	1.25499e-23
WP_226824470.1	ACAty_RS11280	-	MFS transporter [Acidithiobacillus caldus]	Major facilitator Superfamily	EGP		88.75	-1.0614	0.287208	0.000219385	0.00213182
WP_023524376.1	LFTS_RS08685	fliR	MULTISPECIES: flagellar biosynthetic protein FliR [Leptospirillum]	Bacterial export proteins, family 1	N	Cell motility	13.125	-1.06228	0.554132	0.055235	0.184714
WP_004868994.1	ACAty_RS12085	-	2Fe-2S iron-sulfur cluster-binding protein [Acidithiobacillus caldus]	NADH-ubiquinone oxidoreductase-G iron-sulfur binding region	C	Energy production and conversion	17.375	-1.06273	0.504804	0.03527	0.134935
WP_268870836.1	LFTS_RS13005		DUF3443 family protein [Leptospirillum ferriphilum]	DUF3443 family protein	S		219.25	-1.0659	0.125434	1.93385e-17	1.10059e-15
WP_004873173.1	ACAty_RS10075	-	MULTISPECIES: HAD family hydrolase [Acidithiobacillus]	Hydrolase	S	Function Unknown	12.375	-1.06609	0.482066	0.0270012	0.112115
WP_226830127.1	ACAty_RS07790	-	hypothetical protein [Acidithiobacillus caldus]	COG0457 FOG TPR repeat	S	Function Unknown	16.25	-1.06711	0.689053	0.121462	0.313339
WP_004872449.1	ACAty_RS07805	-	carbamoyltransferase HypF [Acidithiobacillus caldus]	Along with HypE, it catalyzes the synthesis of the CN ligands of the active site iron of NiFe -hydrogenases using carbamoylphosphate as a substrate. It functions as a carbamoyl transferase using carbamoylphosphate as a substrate and transferring the carboxamido moiety in an ATP-dependent reaction to the thiolate of the C-terminal cysteine of HypE yielding a protein-S-carboxamide	O	Posttranslational modification, protein turnover, chaperones	24	-1.06817	0.436901	0.0144901	0.0706027
WP_004869761.1	ACAty_RS00255	-	MULTISPECIES: DnaJ C-terminal domain-containing protein [Acidithiobacillus]	DnaJ C terminal domain	O	Posttranslational modification, protein turnover, chaperones	43.75	-1.08746	0.329927	0.000980484	0.00786845
WP_238323803.1	ACAty_RS13615	-	hypothetical protein [Acidithiobacillus caldus]	hypothetical protein	-		164	-1.09171	0.264228	3.60091e-05	0.000440731
WP_038471509.1	ACAty_RS01860	glgB	1,4-alpha-glucan branching protein GlgB [Acidithiobacillus caldus]	Catalyzes the formation of the alpha-1,6-glucosidic linkages in glycogen by scission of a 1,4-alpha-linked oligosaccharide from growing alpha-1,4-glucan chains and the subsequent attachment of the oligosaccharide to the alpha-1,6 position	G	Carbohydrate transport and metabolism	38.75	-1.09174	0.284687	0.000125623	0.00130626
WP_036082720.1	LFTS_RS01005		hypothetical protein [Leptospirillum ferriphilum]	hypothetical protein	-		336.75	-1.10245	0.156999	2.18656e-12	8.11026e-11
WP_004871008.1	ACAty_RS03880	-	MULTISPECIES: hypothetical protein [Acidithiobacillus]	hypothetical protein	-		10.25	-1.10691	0.624974	0.076538	0.230205
WP_004872041.1	ACAty_RS06425	-	MULTISPECIES: pyruvate kinase [Acidithiobacillus]	Belongs to the pyruvate kinase family	G	Carbohydrate transport and metabolism	12.25	-1.11189	0.50419	0.0274327	0.113674
WP_004868945.1	ACAty_RS11965	-	MULTISPECIES: DUF2818 family protein [Acidithiobacillus]	Protein of unknown function (DUF2818)	S	Function Unknown	80.375	-1.11602	0.220466	4.14614e-07	7.71284e-06
WP_038471420.1	ACAty_RS00965		MULTISPECIES: hypothetical protein [Acidithiobacillus]	hypothetical protein	-		28.125	-1.11704	0.394875	0.0046717	0.0292065
WP_020374349.1	B8987_RS04705	ftsH	ATP-dependent zinc metalloprotease FtsH [Sulfobacillus thermosulfidooxidans]	Acts as a processive, ATP-dependent zinc metallopeptidase for both cytoplasmic and membrane proteins. Plays a role in the quality control of integral membrane proteins	O	Posttranslational modification, protein turnover, chaperones	11.5	-1.11929	1.39664
WP_070122140.1	ACAty_RS14845	-	GGDEF domain-containing protein [Acidithiobacillus caldus]	cyclic-guanylate-specific phosphodiesterase activity	T	Signal transduction mechanisms	20.625	-1.11974	0.382983	0.00345866	0.0227942
WP_036083094.1	LFTS_RS11220	-	NADH-quinone oxidoreductase subunit M [Leptospirillum ferriphilum]	Evidence 2a Function of homologous gene experimentally demonstrated in an other organism	C	Energy production and conversion	1420	-1.12216	0.101349	1.70927e-28	2.66602e-26
WP_084661094.1	B8987_RS06960	-	hypothetical protein [Sulfobacillus thermosulfidooxidans]	amine dehydrogenase activity	CO		147.625	-1.13786	0.224928	4.21997e-07	7.80246e-06
WP_004870675.1	ACAty_RS02715	glgC	MULTISPECIES: glucose-1-phosphate adenylyltransferase [Acidithiobacillus]	Catalyzes the synthesis of ADP-glucose, a sugar donor used in elongation reactions on alpha-glucans	H	Coenzyme transport and metabolism	29.25	-1.14109	0.333441	0.000621245	0.00530763
WP_023524390.1	LFTS_RS08590	flrB	MULTISPECIES: sensor histidine kinase [Leptospirillum]	phosphorelay sensor kinase activity	T	Signal transduction mechanisms	30.875	-1.1426	0.299497	0.000136144	0.00138954
WP_020376159.1	B8987_RS10795	hpf	ribosome hibernation-promoting factor, HPF/YfiA family [Sulfobacillus thermosulfidooxidans]	Required for dimerization of active 70S ribosomes into 100S ribosomes in stationary phase	J	Translation, ribosomal structure and biogenesis	24.5	-1.14607	1.47255	0.436398	0.694742
WP_004872776.1	ACAty_RS08680	-	nitrate reductase subunit alpha [Acidithiobacillus caldus]	Respiratory nitrate reductase alpha N-terminal	C	Energy production and conversion	69.375	-1.15494	0.296625	9.87725e-05	0.00106154
WP_004871312.1	ACAty_RS04650	zwf	MULTISPECIES: glucose-6-phosphate dehydrogenase [Acidithiobacillus]	Catalyzes the oxidation of glucose 6-phosphate to 6- phosphogluconolactone	G	Carbohydrate transport and metabolism	33.125	-1.15815	0.38139	0.00239224	0.0167264
WP_038471641.1	ACAty_RS03895		MULTISPECIES: hypothetical protein [Acidithiobacillus]	hypothetical protein	-		29.5	-1.1589	0.335685	0.000555718	0.00479899
WP_014961460.1	LFTS_RS13855	-	MULTISPECIES: hypothetical protein [Leptospirillum]	hypothetical protein	-		13.75	-1.16046	0.481656	0.0159823	0.0759532
WP_004872341.1	ACAty_RS07290	-	MULTISPECIES: sucrose synthase [Acidithiobacillus]	sucrose synthase	M	Cell wall/membrane/envelope biogenesis	18.625	-1.16294	0.468147	0.0129869	0.0656687
WP_084661796.1	B8987_RS17335		zinc ribbon domain-containing protein [Sulfobacillus thermosulfidooxidans]	zinc ribbon domain-containing protein	X		10.125	-1.1635	1.01394	0.251173	0.512668
	B8987_RS13355				-		40.5	-1.1635	0.560503	0.0379117	0.142709
WP_023524250.1	LFTS_RS09175	-	MULTISPECIES: ammonium transporter [Leptospirillum]	Ammonium Transporter Family	P	Inorganic ion transport and metabolism	46.625	-1.16574	0.259248	6.90439e-06	9.90552e-05
WP_099590500.1	LFTS_RS00605	-	FAD-dependent oxidoreductase [Leptospirillum ferriphilum]	Nitrite and sulphite reductase 4Fe-4S domain	C	Energy production and conversion	179.75	-1.16739	0.133036	1.70918e-18	1.15521e-16
WP_004868984.1	ACAty_RS12060	-	MULTISPECIES: NADH-quinone oxidoreductase subunit A [Acidithiobacillus]	NDH-1 shuttles electrons from NADH, via FMN and iron- sulfur (Fe-S) centers, to quinones in the respiratory chain	C	Energy production and conversion	23.625	-1.17544	0.483245	0.0149995	0.0721282
WP_036083090.1	LFTS_RS11210	-	NADH-quinone oxidoreductase subunit NuoK [Leptospirillum ferriphilum]	NDH-1 shuttles electrons from NADH, via FMN and iron- sulfur (Fe-S) centers, to quinones in the respiratory chain. The immediate electron acceptor for the enzyme in this species is believed to be ubiquinone. Couples the redox reaction to proton translocation (for every two electrons transferred, four hydrogen ions are translocated across the cytoplasmic membrane), and thus conserves the redox ene…	C	Energy production and conversion	79.25	-1.19218	0.245044	1.14361e-06	1.96513e-05
WP_026040833.1	B8987_RS03840	-	SirB1 family protein [Sulfobacillus thermosulfidooxidans]	Transglutaminase-like superfamily	S	Function Unknown	13.625	-1.20353	1.02834	0.241855	0.502804
WP_236625201.1	LFTS_RS08980	-	cytochrome [Leptospirillum ferriphilum]	cytochrome	S		28288.4	-1.21021	0.0965825	5.09397e-36	1.23947e-33
WP_004872048.1	ACAty_RS15800		hypothetical protein [Acidithiobacillus caldus]	hypothetical protein	-		10	-1.22239	0.676125	0.0706163	0.216621
WP_004868992.1	ACAty_RS12080	-	NADH-quinone oxidoreductase subunit F [Acidithiobacillus caldus]	NADH-ubiquinone oxidoreductase-F iron-sulfur binding region	C	Energy production and conversion	10	-1.22239	0.653901	0.0615697	0.198135
WP_004869457.1	ACAty_RS13370	-	MULTISPECIES: Hsp20/alpha crystallin family protein [Acidithiobacillus]	Hsp20/alpha crystallin family	O	Posttranslational modification, protein turnover, chaperones	505.125	-1.2246	0.145554	3.98257e-17	2.20236e-15
WP_023524282.1	LFTS_RS08995	-	MULTISPECIES: MFS transporter [Leptospirillum]	Major facilitator Superfamily	EGP		191	-1.22869	0.160092	1.65532e-14	7.51441e-13
WP_004871920.1	ACAty_RS05990	-	MULTISPECIES: glucose 1-dehydrogenase [Acidithiobacillus]	PFAM Short-chain dehydrogenase reductase SDR	IQ		21.75	-1.2303	0.418055	0.00325148	0.0217827
WP_004868735.1	ACAty_RS11435	-	DUF2892 domain-containing protein [Acidithiobacillus caldus]	Protein of unknown function (DUF2892)	S	Function Unknown	18	-1.23195	0.431443	0.00429811	0.0273487
WP_036080049.1	LFTS_RS08705	-	MinD/ParA family protein [Leptospirillum ferriphilum]	Cellulose biosynthesis protein BcsQ	D	Cell cycle control, cell division, chromosome partitioning	14.375	-1.25239	0.538818	0.0201083	0.0896767
WP_004871309.1	ACAty_RS04645	-	MULTISPECIES: ArsR/SmtB family transcription factor [Acidithiobacillus]	Bacterial regulatory protein, arsR family	K	Transcription	46.125	-1.25418	0.293884	1.9758e-05	0.000254636
WP_004871925.1	ACAty_RS06000	-	MULTISPECIES: aldo/keto reductase [Acidithiobacillus]	Aldo/keto reductase family	C	Energy production and conversion	19.625	-1.27085	0.518403	0.0142271	0.0696355
WP_004867820.1	ACAty_RS04255	-	MULTISPECIES: DUF3501 family protein [Acidithiobacillus]	Protein of unknown function (DUF3501)	C	Energy production and conversion	10.25	-1.27302	0.677655	0.0603042	0.194915
WP_004868686.1	ACAty_RS11310	-	MULTISPECIES: sulfurtransferase TusA family protein [Acidithiobacillus]	Belongs to the sulfur carrier protein TusA family	O	Posttranslational modification, protein turnover, chaperones	10.25	-1.27302	0.588254	0.0304598	0.120629
WP_023524249.1	LFTS_RS09180	-	MULTISPECIES: P-II family nitrogen regulator [Leptospirillum]	Nitrogen regulatory protein P-II	K	Transcription	21.375	-1.27501	0.403963	0.00159813	0.0119846
WP_004871333.1	ACAty_RS04685	-	PspA/IM30 family protein [Acidithiobacillus caldus]	Phage shock protein A, PspA	KT		36.125	-1.28716	0.346898	0.000206857	0.00202953
WP_004869267.1	ACAty_RS12815	-	sugar porter family MFS transporter [Acidithiobacillus caldus]	Belongs to the major facilitator superfamily. Sugar transporter (TC 2.A.1.1) family	U	Intracellular trafficking, secretion, and vesicular transport	67.125	-1.28824	0.26434	1.09671e-06	1.88988e-05
WP_036082722.1	LFTS_RS01010		hypothetical protein [Leptospirillum ferriphilum]	hypothetical protein	-		229.5	-1.28963	0.15014	8.73209e-18	5.47601e-16
WP_143469079.1	LFTS_RS09935		hypothetical protein [Leptospirillum ferriphilum]	hypothetical protein	-		231.5	-1.29207	0.191742	1.59935e-11	5.56912e-10
WP_038471855.1	ACAty_RS07675	-	hypothetical protein [Acidithiobacillus caldus]	hypothetical protein	-		10	-1.30933	0.555935	0.0185138	0.0853825
WP_236625190.1	LFTS_RS08055		hypothetical protein [Leptospirillum ferriphilum]	hypothetical protein	-		409.125	-1.31145	0.13057	9.75896e-24	1.02351e-21
WP_004871006.1	ACAty_RS03870	-	MULTISPECIES: efflux RND transporter permease subunit [Acidithiobacillus]	Protein export membrane protein	V	Defense mechanisms	12.25	-1.32193	0.484357	0.00634798	0.0372011
	ACAty_RS15035				-		14825	-1.32203	0.642036	0.039483	0.147528
WP_038471676.1	ACAty_RS04625	-	hypothetical protein [Acidithiobacillus caldus]	4-Hydroxyphenylpyruvate dioxygenase	E	Amino acid transport and metabolism	82.375	-1.32499	0.293319	6.2648e-06	9.09518e-05
WP_201770215.1	LFTS_RS01000	-	hypothetical protein [Leptospirillum ferriphilum]	TM2 domain	S	Function Unknown	129.875	-1.32776	0.19763	1.83663e-11	6.34784e-10
WP_004867830.1	ACAty_RS04240		MULTISPECIES: hypothetical protein [Acidithiobacillus]	hypothetical protein	-		116.375	-1.32953	0.24616	6.62428e-08	1.42387e-06
WP_004871328.1	ACAty_RS04675	-	MULTISPECIES: heavy metal-binding domain-containing protein [Acidithiobacillus]	Putative heavy-metal-binding	S	Function Unknown	36.5	-1.33232	0.310625	1.7935e-05	0.00023262
WP_038472686.1	ACAty_RS05985	-	glycoside hydrolase family 15 protein [Acidithiobacillus caldus]	Glucodextranase, domain N	G	Carbohydrate transport and metabolism	116.125	-1.33282	0.216858	7.94465e-10	2.29039e-08
WP_004869010.1	ACAty_RS12130	-	MULTISPECIES: SAM-dependent methyltransferase [Acidithiobacillus]	Mycolic acid cyclopropane synthetase	M	Cell wall/membrane/envelope biogenesis	68.625	-1.33298	0.28864	3.87171e-06	5.8296e-05
WP_004871327.1	ACAty_RS04670	-	hypothetical protein [Acidithiobacillus caldus]	-	-		49.75	-1.33464	0.454754	0.00333703	0.0222759
WP_036082338.1	LFTS_RS12555		DsrE family protein [Leptospirillum ferriphilum]	DsrE family protein	P		13.25	-1.34104	0.516955	0.00948379	0.051053
WP_014002501.1	ACAty_RS04030	-	MULTISPECIES: Rrf2 family transcriptional regulator [Acidithiobacillus]	Transcriptional regulator	K	Transcription	96.5	-1.34556	0.228307	3.77773e-09	9.57496e-08
WP_226047659.1	ACAty_RS08715	-	NAD(P)/FAD-dependent oxidoreductase [Acidithiobacillus caldus]	Apoptosis-inducing factor, mitochondrion-associated, C-term	C	Energy production and conversion	48.75	-1.34792	0.27371	8.45124e-07	1.49011e-05
WP_082179249.1	ACAty_RS15285	-	NifU family protein [Acidithiobacillus caldus]	Rieske-like [2Fe-2S] domain	OP		72.125	-1.35712	0.292651	3.52963e-06	5.40825e-05
WP_014003287.1	ACAty_RS09855	-	tetratricopeptide repeat protein [Acidithiobacillus caldus]	Tetratricopeptide repeat	S	Function Unknown	32.25	-1.36923	0.322124	2.13157e-05	0.000269012
WP_004868855.1	ACAty_RS11740	grpE	MULTISPECIES: nucleotide exchange factor GrpE [Acidithiobacillus]	Participates actively in the response to hyperosmotic and heat shock by preventing the aggregation of stress-denatured proteins, in association with DnaK and GrpE. It is the nucleotide exchange factor for DnaK and may function as a thermosensor. Unfolded proteins bind initially to DnaJ	O	Posttranslational modification, protein turnover, chaperones	45.25	-1.36969	0.345998	7.53672e-05	0.000850573
WP_026040771.1	B8987_RS10790	-	MULTISPECIES: cold shock domain-containing protein [Sulfobacillus]	Cold shock protein	K	Transcription	49	-1.39486	0.741665	0.0600112	0.194241
WP_040131460.1	ACAty_RS14275		hypothetical protein [Acidithiobacillus caldus]	hypothetical protein	-		91.75	-1.39707	0.261647	9.31948e-08	1.94812e-06
WP_004871651.1	ACAty_RS05405	-	MULTISPECIES: phosphoenolpyruvate synthase [Acidithiobacillus]	Catalyzes the phosphorylation of pyruvate to phosphoenolpyruvate	H	Coenzyme transport and metabolism	51.625	-1.40864	0.286467	8.77553e-07	1.53837e-05
WP_028962919.1	B8987_RS14895	rnj	ribonuclease J [Sulfobacillus thermosulfidooxidans]	An RNase that has 5'-3' exonuclease and possibly endonuclease activity. Involved in maturation of rRNA and in some organisms also mRNA maturation and or decay	J	Translation, ribosomal structure and biogenesis	12	-1.42884	0.982774	0.145978	0.357532
WP_226047625.1	ACAty_RS07065	-	MULTISPECIES: ferritin-like domain-containing protein [Acidithiobacillus]	Ferritin-like domain	S	Function Unknown	16.5	-1.47063	0.503542	0.00349395	0.0229274
WP_020374314.1	B8987_RS04885	yugI	S1 RNA-binding domain-containing protein [Sulfobacillus thermosulfidooxidans]	PFAM RNA binding S1 domain protein	J	Translation, ribosomal structure and biogenesis	17	-1.47393	0.62114	0.017647	0.0821952
WP_004871316.1	ACAty_RS04655	-	MULTISPECIES: phosphogluconate dehydrogenase (NAD(+)-dependent, decarboxylating) [Acidithiobacillus]	6-phosphogluconate dehydrogenase, C-terminal domain	G	Carbohydrate transport and metabolism	15.125	-1.47573	0.508304	0.00369315	0.0241046
	ACAty_RS15175				-		1736.75	-1.47864	0.781784	0.0585758	0.193342
WP_004870913.1	ACAty_RS03600	yqhD	MULTISPECIES: iron-containing alcohol dehydrogenase [Acidithiobacillus]	alcohol dehydrogenase	C	Energy production and conversion	14.25	-1.48543	0.507401	0.00341676	0.0225915
WP_004868404.1	ACAty_RS10620	-	MULTISPECIES: sigma-54 interaction domain-containing protein [Acidithiobacillus]	Sigma-54 interaction domain	K	Transcription	17.375	-1.51657	0.58108	0.00905622	0.0490552
	LFTS_RS07790				-		18.875	-1.52195	0.438456	0.000518203	0.00452257
WP_036082050.1	LFTS_RS05610	-	hypothetical protein [Leptospirillum ferriphilum]	long-chain fatty acid transporting porin activity	I	Lipid transport and metabolism	218.125	-1.52496	0.153103	2.27271e-23	2.22982e-21
WP_004872044.1	ACAty_RS06435	-	MULTISPECIES: FAD-dependent oxidoreductase [Acidithiobacillus]	PFAM FAD-dependent pyridine nucleotide-disulphide oxidoreductase	C	Energy production and conversion	53.5	-1.53152	0.265149	7.64572e-09	1.84559e-07
WP_004871300.1	ACAty_RS04630	-	L-glutamate gamma-semialdehyde dehydrogenase [Acidithiobacillus caldus]	Oxidizes proline to glutamate for use as a carbon and nitrogen source	CE		34.125	-1.53605	0.408688	0.000170936	0.00171302
WP_036081346.1	LFTS_RS09955		hypothetical protein [Leptospirillum ferriphilum]	hypothetical protein	-		80.625	-1.54057	0.206998	9.88446e-14	4.2948e-12
WP_040131434.1	ACAty_RS13865	glnA	glutamate--ammonia ligase [Acidithiobacillus caldus]	Glutamine synthetase, catalytic domain	E	Amino acid transport and metabolism	12.75	-1.54749	0.595428	0.00935096	0.0504272
WP_023524251.1	LFTS_RS09170		MULTISPECIES: outer membrane beta-barrel protein [Leptospirillum]	outer membrane beta-barrel protein - porin	S		38.25	-1.54749	0.349356	9.44335e-06	0.000131451
WP_014960005.1	LFTS_RS08660	fliL	MULTISPECIES: flagellar basal body-associated protein FliL [Leptospirillum]	Controls the rotational direction of flagella during chemotaxis	N	Cell motility	50.125	-1.55158	0.305621	3.83854e-07	7.18797e-06
WP_038471502.1	ACAty_RS01655	-	substrate-binding domain-containing protein [Acidithiobacillus caldus]	Bacterial extracellular solute-binding protein	S	Function Unknown	41	-1.5616	0.326627	1.74442e-06	2.87569e-05
WP_004872047.1	ACAty_RS06445	-	bifunctional enoyl-CoA hydratase/phosphate acetyltransferase [Acidithiobacillus caldus]	Phosphate acetyl/butaryl transferase	C	Energy production and conversion	20.75	-1.56188	0.396149	8.0584e-05	0.000896147
WP_020376222.1	B8987_RS01775	-	hypothetical protein [Sulfobacillus thermosulfidooxidans]	alkyl hydroperoxide reductase activity	C	Energy production and conversion	16	-1.58496	0.989294	0.109131	0.288127
WP_004868394.1	ACAty_RS10595	-	MULTISPECIES: glucans biosynthesis glucosyltransferase MdoH [Acidithiobacillus]	Glycosyl transferase family group 2	M	Cell wall/membrane/envelope biogenesis	13.5	-1.58496	0.526758	0.00262194	0.0182069
WP_036080611.1	LFTS_RS06305		hypothetical protein [Leptospirillum ferriphilum]	hypothetical protein	-		372.75	-1.59142	0.186041	1.18746e-17	7.15183e-16
WP_020373958.1	B8987_RS11510	rbr2	rubrerythrin family protein [Sulfobacillus thermosulfidooxidans]	Rubrerythrin	C	Energy production and conversion	16.75	-1.6138	1.954
WP_049784733.1	ACAty_RS04850	-	hypothetical protein [Acidithiobacillus caldus]	hypothetical protein	-		191.25	-1.66918	0.231174	5.18291e-13	2.13024e-11
WP_004868683.1	ACAty_RS11300	-	sigma-54 interaction domain-containing protein [Acidithiobacillus caldus]	PAS fold	K	Transcription	34.5	-1.66985	0.416243	6.02784e-05	0.000695775
	ACAty_RS14980				-		17795	-1.67156	0.329288	3.84896e-07	7.18797e-06
WP_040131326.1	ACAty_RS13840	-	nitrogen regulation protein NR(II) [Acidithiobacillus caldus]	His Kinase A (phospho-acceptor) domain	T	Signal transduction mechanisms	13.625	-1.6746	0.537535	0.0018374	0.0134824
WP_004869261.1	ACAty_RS12800	-	MULTISPECIES: plasma-membrane proton-efflux P-type ATPase [Acidithiobacillus]	Cation transporter/ATPase, N-terminus	P	Inorganic ion transport and metabolism	12.75	-1.70044	0.545737	0.00183412	0.0134746
WP_004871912.1	ACAty_RS05975	-	NAD(P)/FAD-dependent oxidoreductase [Acidithiobacillus caldus]	Pyridine nucleotide-disulphide oxidoreductase	S	Function Unknown	433.5	-1.71435	0.190946	2.75269e-19	1.96996e-17
WP_036083342.1	LFTS_RS02675		hypothetical protein [Leptospirillum ferriphilum]	hypothetical protein	-		563	-1.72146	0.141544	4.95299e-34	1.03893e-31
WP_036082340.1	LFTS_RS12560		DsrE/DsrF/TusD sulfur relay family protein [Leptospirillum ferriphilum]	DsrE/DsrF/TusD sulfur relay family protein	-		34.625	-1.73471	0.434523	6.54605e-05	0.000745686
WP_036083344.1	LFTS_RS02680		hypothetical protein [Leptospirillum ferriphilum]	hypothetical protein	P		161.5	-1.73793	0.217665	1.41178e-15	7.27782e-14
WP_036082493.1	LFTS_RS13000		DUF2844 domain-containing protein [Leptospirillum ferriphilum]	Protein of unknown function, DUF488	S		103.75	-1.74224	0.192099	1.19545e-19	9.0214e-18
WP_014003390.1	ACAty_RS11020	-	MULTISPECIES: PhnD/SsuA/transferrin family substrate-binding protein [Acidithiobacillus]	ABC transporter, phosphonate, periplasmic substrate-binding protein	P	Inorganic ion transport and metabolism	43	-1.74607	0.283223	7.04904e-10	2.05164e-08
WP_004871410.1	ACAty_RS04845		MULTISPECIES: hypothetical protein [Acidithiobacillus]	hypothetical protein	-		66.625	-1.76764	0.460364	0.000123212	0.00128559
WP_036083340.1	LFTS_RS02670		hypothetical protein [Leptospirillum ferriphilum]	hypothetical protein	-		1493	-1.77487	0.140257	1.05812e-36	2.7985e-34
WP_036082329.1	LFTS_RS12545		DsrE/DsrF/DrsH-like family protein [Leptospirillum ferriphilum]	DsrE/DsrF/DrsH-like family protein	P		11.25	-1.80735	0.617192	0.00340765	0.0225557
WP_004870573.1	ACAty_RS02395	pgi	MULTISPECIES: glucose-6-phosphate isomerase [Acidithiobacillus]	Belongs to the GPI family	G	Carbohydrate transport and metabolism	15.25	-1.81497	0.460676	8.1551e-05	0.000903597
WP_161781729.1	LFTS_RS12400	-	M23 family metallopeptidase [Leptospirillum ferriphilum]	Peptidase family M23	M	Cell wall/membrane/envelope biogenesis	941.25	-1.81883	0.190521	1.33947e-21	1.1476e-19
WP_004872862.1	ACAty_RS08945		hypothetical protein [Acidithiobacillus caldus]	hypothetical protein	-		10.25	-1.83007	0.553246	0.000940035	0.00760403
WP_226830143.1	ACAty_RS06725	-	hypothetical protein [Acidithiobacillus caldus]	hypothetical protein	-		688.375	-1.83597	0.212724	6.09269e-18	3.86061e-16
WP_020859336.1	LFTS_RS09455	-	MULTISPECIES: hypothetical protein [Leptospirillum]	chlorophyll binding	M	Cell wall/membrane/envelope biogenesis	871.75	-1.87992	0.117628	1.7085e-57	8.66065e-55
WP_036080014.1	LFTS_RS08585		tetratricopeptide repeat protein [Leptospirillum ferriphilum]	lipopolysaccharide assembly protein LapB	M		69.125	-1.88223	0.291583	1.08079e-10	3.46024e-09
WP_004870520.1	ACAty_RS02190		MULTISPECIES: hypothetical protein [Acidithiobacillus]	hypothetical protein	-		53.375	-1.88452	0.422679	8.25293e-06	0.00011675
WP_004870996.1	ACAty_RS03810	-	MULTISPECIES: hypothetical protein [Acidithiobacillus]	DsrE/DsrF-like family	P	Inorganic ion transport and metabolism	19.375	-1.88634	0.422896	8.17551e-06	0.000115925
WP_004872063.1	ACAty_RS06485	-	MULTISPECIES: MgtC/SapB family protein [Acidithiobacillus]	MgtC family	S	Function Unknown	13.625	-1.9027	0.484597	8.62405e-05	0.000946933
WP_028962310.1	B8987_RS17445		hypothetical protein [Sulfobacillus thermosulfidooxidans]	hypothetical protein	-		13.25	-1.93288	1.28548	0.132678	0.333504
	B8987_RS02880				-		601.125	-1.94036	0.350209	3.01459e-08	6.7667e-07
WP_077304822.1	LFTS_RS02660		MULTISPECIES: Arc family DNA-binding protein [Leptospirillum]	Arc family DNA-binding protein	S		321.875	-1.94804	0.227178	9.91522e-18	6.09235e-16
WP_198408158.1	ACAty_RS08710	-	DUF488 domain-containing protein [Acidithiobacillus caldus]	Protein of unknown function, DUF488	S	Function Unknown	11	-1.95936	0.603774	0.00117376	0.00921287
WP_014961248.1	LFTS_RS02665		MULTISPECIES: hypothetical protein [Leptospirillum]	hypothetical protein	-		533.75	-1.98317	0.192576	7.18645e-25	8.40676e-23
WP_143468989.1	LFTS_RS02685		hypothetical protein [Leptospirillum ferriphilum]	hypothetical protein	-		209.25	-1.98818	0.232846	1.35844e-17	8.02273e-16
WP_023524373.1	LFTS_RS08700	flhF	MULTISPECIES: flagellar biosynthesis protein FlhF [Leptospirillum]	SRP54-type protein, GTPase domain. Flagellar biosynthesis protein FlhF	N	Cell motility	20	-2.05703	0.438704	2.74705e-06	4.30678e-05
WP_020374859.1	B8987_RS16365	cinA	CinA family nicotinamide mononucleotide deamidase-related protein [Sulfobacillus thermosulfidooxidans]	Competence-damaged protein	S	Function Unknown	14.375	-2.07972	0.885313	0.0188168	0.0862966
WP_020376304.1	B8987_RS02165	-	C40 family peptidase [Sulfobacillus thermosulfidooxidans]	Putative peptidoglycan binding domain	M	Cell wall/membrane/envelope biogenesis	19	-2.08452	1.90743	0.274464	0.536837
WP_036081271.1	LFTS_RS09780	-	4Fe-4S dicluster domain-containing protein [Leptospirillum ferriphilum]	4Fe-4S dicluster domain	C	Energy production and conversion	12.875	-2.14439	0.594565	0.000310171	0.00288939
	B8987_RS03595			transfer-messenger RNA	-		1632.25	-2.15378	0.294684	2.69585e-13	1.13095e-11
WP_004871009.1	ACAty_RS03885	-	MULTISPECIES: tetratricopeptide repeat protein [Acidithiobacillus]	domain, Protein	S	Function Unknown	10.625	-2.22239	0.581154	0.000131249	0.0013555
WP_014002911.1	ACAty_RS06430	-	MULTISPECIES: aldolase [Acidithiobacillus]	PFAM deoxyribose-phosphate aldolase phospho-2-dehydro-3-deoxyheptonate aldolase	G	Carbohydrate transport and metabolism	46.25	-2.25739	0.418857	7.06931e-08	1.50886e-06
WP_020374290.1	B8987_RS05020	veg	Veg family protein [Sulfobacillus thermosulfidooxidans]	protein conserved in bacteria	S	Function Unknown	19.875	-2.35484	0.874986	0.00711768	0.0405409
WP_036083792.1	LFTS_RS02035	-	nitrite/sulfite reductase [Leptospirillum ferriphilum]	Nitrite and sulphite reductase 4Fe-4S domain	C	Energy production and conversion	139.875	-2.36411	0.232639	2.92637e-24	3.23657e-22
WP_020375553.1	B8987_RS07935		PQQ-binding-like beta-propeller repeat protein [Sulfobacillus thermosulfidooxidans]	PQQ-binding-like beta-propeller repeat protein	M		24.875	-2.3837	0.928944	0.010287	0.0544609
WP_020375544.1	B8987_RS07895		hypothetical protein [Sulfobacillus thermosulfidooxidans]	hypothetical protein	-		12	-2.43295	1.19737	0.0421623	0.151491
WP_004873124.1	ACAty_RS09815	-	MULTISPECIES: high-potential iron-sulfur protein [Acidithiobacillus]	Specific class of high-redox-potential 4Fe-4S ferredoxins. Functions in anaerobic electron transport in most purple and in some other photosynthetic bacteria and in at least one genus (Paracoccus) of halophilic, denitrifying bacteria	C	Energy production and conversion	19.75	-2.48113	0.497033	5.97952e-07	1.07296e-05
WP_036081269.1	LFTS_RS09775	-	adenylyl-sulfate reductase subunit alpha [Leptospirillum ferriphilum]	FAD binding domain	C	Energy production and conversion	251.625	-2.52482	0.185657	4.03648e-42	1.44435e-39
WP_099590501.1	LFTS_RS00610	-	nitrate/nitrite transporter [Leptospirillum ferriphilum]	Major Facilitator Superfamily	P	Inorganic ion transport and metabolism	66.25	-2.57862	0.324926	2.08772e-15	1.04095e-13
WP_143469024.1	LFTS_RS05370		hypothetical protein [Leptospirillum ferriphilum]	hypothetical protein	-		748.625	-2.61383	0.242909	5.2849e-27	6.9887e-25
WP_036082342.1	LFTS_RS12565		DsrE family protein [Leptospirillum ferriphilum]	DsrE family protein	P		22.5	-2.63227	0.430606	9.7815e-10	2.7693e-08
WP_099590502.1	LFTS_RS00615	-	P-II family nitrogen regulator [Leptospirillum ferriphilum]	Belongs to the P(II) protein family	K	Transcription	21.625	-2.6342	0.539675	1.05498e-06	1.82833e-05
WP_180271610.1	LFTS_RS00620	-	molybdopterin-dependent oxidoreductase [Leptospirillum ferriphilum]	Part of the MsrPQ system that repairs oxidized periplasmic proteins containing methionine sulfoxide residues (Met-O), using respiratory chain electrons. Thus protects these proteins from oxidative-stress damage caused by reactive species of oxygen and chlorine generated by the host defense mechanisms. MsrPQ is essential for the maintenance of envelope integrity under bleach stress, rescuing a wid…	V	Defense mechanisms	93.875	-2.63718	0.269302	1.21083e-22	1.08316e-20
WP_004872046.1	ACAty_RS06440	-	1-phosphofructokinase family hexose kinase [Acidithiobacillus caldus]	Phosphomethylpyrimidine kinase	H	Coenzyme transport and metabolism	16.375	-2.84549	0.692544	3.9781e-05	0.000481089
WP_020376706.1	B8987_RS04170	rplL	50S ribosomal protein L7/L12 [Sulfobacillus thermosulfidooxidans]	Forms part of the ribosomal stalk which helps the ribosome interact with GTP-bound translation factors. Is thus essential for accurate translation	J	Translation, ribosomal structure and biogenesis	22.375	-2.91146	0.779821	0.000188841	0.00186783
WP_028962623.1	B8987_RS06415		hypothetical protein [Sulfobacillus thermosulfidooxidans]	hypothetical protein	-		27.875	-2.92161	0.813729	0.000330176	0.00304312
WP_084660858.1	B8987_RS03535	tig	trigger factor [Sulfobacillus thermosulfidooxidans]	Involved in protein export. Acts as a chaperone by maintaining the newly synthesized protein in an open conformation. Functions as a peptidyl-prolyl cis-trans isomerase	D	Cell cycle control, cell division, chromosome partitioning	11.875	-2.93288	1.09776	0.0075471	0.0425083
WP_081503277.1	B8987_RS16115	-	peroxiredoxin [Sulfobacillus thermosulfidooxidans]	Thiol-specific peroxidase that catalyzes the reduction of hydrogen peroxide and organic hydroperoxides to water and alcohols, respectively. Plays a role in cell protection against oxidative stress by detoxifying peroxides	O	Posttranslational modification, protein turnover, chaperones	25	-2.94402	1.82096	0.105933	0.281886
WP_242823881.1	B8987_RS11485	ndoAI	CopG family ribbon-helix-helix protein [Sulfobacillus thermosulfidooxidans]	response to nickel cation	K	Transcription	11	-2.96347	1.084	0.00626033	0.0367583
WP_020376485.1	B8987_RS03085	ppdK	pyruvate, phosphate dikinase [Sulfobacillus thermosulfidooxidans]	Belongs to the PEP-utilizing enzyme family	G	Carbohydrate transport and metabolism	11.5	-3.03562	1.07358	0.00469044	0.0292636
WP_020373223.1	B8987_RS19700		hypothetical protein [Sulfobacillus thermosulfidooxidans]	hypothetical protein	-		24.875	-3.08341	0.764915	5.55273e-05	0.000650814
WP_020376568.1	B8987_RS03485	groS	co-chaperone GroES [Sulfobacillus thermosulfidooxidans]	Binds to Cpn60 in the presence of Mg-ATP and suppresses the ATPase activity of the latter	O	Posttranslational modification, protein turnover, chaperones	36.875	-3.09019	1.26918	0.0149	0.0719912
WP_004871788.1	ACAty_RS05670	-	hypothetical protein [Acidithiobacillus caldus]	hypothetical protein	-		12.25	-3.1375	0.736553	2.04696e-05	0.00026214
WP_242823772.1	B8987_RS10700	upp	uracil phosphoribosyltransferase [Sulfobacillus thermosulfidooxidans]	Catalyzes the conversion of uracil and 5-phospho-alpha- D-ribose 1-diphosphate (PRPP) to UMP and diphosphate	F	Nucleotide transport and metabolism	12.75	-3.20163	1.04528	0.00219178	0.0157224
WP_020374272.1	B8987_RS05110	abrB	AbrB/MazE/SpoVT family DNA-binding domain-containing protein [Sulfobacillus thermosulfidooxidans]	TIGRFAM looped-hinge helix DNA binding domain, AbrB family	K	Transcription	17.125	-3.51784	1.00597	0.000470613	0.00416701
WP_020373343.1	B8987_RS13435	yrrK	Holliday junction resolvase RuvX [Sulfobacillus thermosulfidooxidans]	Could be a nuclease involved in processing of the 5'-end of pre-16S rRNA	L	Replication, recombination and repair	10.25	-6.80024	1.12676	1.58739e-09	4.2726e-08
WP_084661414.1	B8987_RS09905	-	biotin/lipoate A/B protein ligase family protein [Sulfobacillus thermosulfidooxidans]	Lipoate-protein ligase	H	Coenzyme transport and metabolism	10.25	-6.80024	1.12286	1.39395e-09	3.81956e-08
WP_020375711.1	B8987_RS08680		helix-turn-helix domain-containing protein [Sulfobacillus thermosulfidooxidans]	helix-turn-helix domain-containing protein	K		12	-7.02765	1.11084	2.50864e-10	7.70941e-09
WP_020374347.1	B8987_RS04715	-	PQQ-binding-like beta-propeller repeat protein [Sulfobacillus thermosulfidooxidans]	amino acid activation for nonribosomal peptide biosynthetic process	S	Function Unknown	13	-7.14312	1.13301	2.8905e-10	8.83565e-09

## Sheet: TableS1_DSF
Reference	geneid	gene_name	Protein_Name	Description	COG_category	Name_COG_category	baseMean	log2FoldChange	lfcSE	pvalue	padj
WP_004873034.1	ACAty_RS09525	fliD	flagellar filament capping protein FliD [Acidithiobacillus caldus]	Required for morphogenesis and for the elongation of the flagellar filament by facilitating polymerization of the flagellin monomers at the tip of growing filament. Forms a capping structure, which prevents flagellin subunits (transported through the central channel of the flagellum) from leaking out without polymerization at the distal end	N	Cell motility	25.125	6.63662	1.09538	1.37198e-09	4.22974e-08
WP_014961470.1	LFTS_RS03645	-	TetR/AcrR family transcriptional regulator [Leptospirillum ferriphilum]	TetR/AcrR family transcriptional regulator	K	Transcription	1858.62	4.59449	0.115729	0	0
WP_036081479.1	LFTS_RS10290		PEP-CTERM sorting domain-containing protein [Leptospirillum ferriphilum]	PEP-CTERM sorting domain-containing protein	S		2382	4.32934	0.099464	0	0
WP_004873035.1	ACAty_RS09530	-	flagellin [Acidithiobacillus caldus]	Flagellin is the subunit protein which polymerizes to form the filaments of bacterial flagella	N	Cell motility	182.75	4.05437	0.275374	4.58106e-49	6.05669e-47
WP_020373774.1	B8987_RS13210	mtnW	form I ribulose bisphosphate carboxylase large subunit [Sulfobacillus thermosulfidooxidans]	Belongs to the RuBisCO large chain family	G	Carbohydrate transport and metabolism	26.625	3.94342	0.590647	2.44826e-11	9.56352e-10
WP_014961471.1	LFTS_RS03650	-	MULTISPECIES: DsrE family protein [Leptospirillum]	DsrE family protein	P		801.375	3.89422	0.161357	1.09319e-128	6.26307e-126
WP_036081614.1	LFTS_RS10570	glmS	glutamine--fructose-6-phosphate transaminase (isomerizing) [Leptospirillum ferriphilum]	Catalyzes the first step in hexosamine metabolism, converting fructose-6P into glucosamine-6P using glutamine as a nitrogen source	M	Cell wall/membrane/envelope biogenesis	526.25	3.80552	0.151989	2.35403e-138	1.47127e-135
WP_014961472.1	LFTS_RS03655		substrate-binding domain-containing protein [Leptospirillum ferriphilum]	substrate-binding domain-containing protein	P		1268.62	3.7928	0.0899839	0	0
WP_004871861.1	ACAty_RS05890	-	PilW family protein [Acidithiobacillus caldus]	Type IV Pilus-assembly protein W	NU		11.125	3.79007	0.855653	9.44733e-06	0.000152109
WP_036081618.1	LFTS_RS10575	-	nucleotide sugar dehydrogenase [Leptospirillum ferriphilum]	Belongs to the UDP-glucose GDP-mannose dehydrogenase family	C	Energy production and conversion	545.625	3.78101	0.116513	5.18068e-231	5.9362e-228
WP_242940692.1	B8987_RS06515	-	OsmC family protein [Sulfobacillus thermosulfidooxidans]	redox protein, regulator of disulfide bond formation	O	Posttranslational modification, protein turnover, chaperones	15.625	3.52356	0.652389	6.62673e-08	1.65068e-06
WP_036081622.1	LFTS_RS10580		hypothetical protein [Leptospirillum ferriphilum]	hypothetical protein	-		189.375	3.51324	0.180484	2.14863e-84	4.7651e-82
WP_036081546.1	LFTS_RS10435	-	polysaccharide deacetylase family protein [Leptospirillum ferriphilum]	Polysaccharide deacetylase	G	Carbohydrate transport and metabolism	152.625	3.27955	0.197541	6.75286e-62	1.10538e-59
WP_036081489.1	LFTS_RS10305		tetratricopeptide repeat protein [Leptospirillum ferriphilum]	tetratricopeptide repeat protein	S		1002.62	3.14039	0.0870449	5.05492e-285	6.95051e-282
WP_036081519.1	LFTS_RS10375	-	exosortase/archaeosortase family protein [Leptospirillum ferriphilum]	exosortase/archaeosortase family protein	C	Energy production and conversion	230.875	3.10765	0.216411	9.22615e-47	1.17463e-44
WP_036081550.1	LFTS_RS10445	-	SLBB domain-containing protein [Leptospirillum ferriphilum]	SLBB domain-containing protein	M	Cell wall/membrane/envelope biogenesis	225.75	3.08836	0.186015	6.65844e-62	1.10538e-59
WP_004873040.1	ACAty_RS09555	flgK	flagellar hook-associated protein FlgK [Acidithiobacillus caldus]	Flagellar basal body rod FlgEFG protein C-terminal	N	Cell motility	23	3.03562	0.509448	2.54321e-09	7.70245e-08
WP_036081541.1	LFTS_RS10425	-	glycosyltransferase [Leptospirillum ferriphilum]	transferase activity, transferring glycosyl groups	M	Cell wall/membrane/envelope biogenesis	362.5	2.99609	0.162347	4.76747e-76	9.64011e-74
WP_052157774.1	LFTS_RS10365	-	sigma-54-dependent transcriptional regulator [Leptospirillum ferriphilum]	Bacterial regulatory protein, Fis family	T	Signal transduction mechanisms	464.25	2.95211	0.129491	4.81388e-115	1.94679e-112
WP_036081521.1	LFTS_RS10380	galU	UTP--glucose-1-phosphate uridylyltransferase GalU [Leptospirillum ferriphilum]	Nucleotidyl transferase	M	Cell wall/membrane/envelope biogenesis	435.25	2.94987	0.142523	3.6408e-95	1.08828e-92
WP_036081557.1	LFTS_RS10455	-	polysaccharide biosynthesis tyrosine autokinase [Leptospirillum ferriphilum]	extracellular polysaccharide biosynthetic process	M	Cell wall/membrane/envelope biogenesis	637	2.86783	0.10906	2.13268e-152	1.83277e-149
WP_020373238.1	B8987_RS13950	-	hypothetical protein [Sulfobacillus thermosulfidooxidans]	Component of the ubiquinol-cytochrome c reductase complex (complex III or cytochrome b-c1 complex), which is a respiratory chain that generates an electrochemical potential coupled to ATP synthesis	C	Energy production and conversion	17.625	2.86673	0.606837	2.31188e-06	4.28414e-05
WP_236625235.1	LFTS_RS10370	ntpI	exosortase C-terminal domain/associated protein EpsI [Leptospirillum ferriphilum]	ATP hydrolysis coupled proton transport	C	Energy production and conversion	199	2.84924	0.170742	1.61814e-62	2.78118e-60
WP_036081553.1	LFTS_RS10450	-	TIGR03013 family XrtA/PEP-CTERM system glycosyltransferase [Leptospirillum ferriphilum]	Bacterial sugar transferase	M	Cell wall/membrane/envelope biogenesis	290.75	2.8173	0.143491	7.90953e-86	1.8751e-83
WP_036081549.1	LFTS_RS10440		alkaline phosphatase family protein [Leptospirillum ferriphilum]	alkaline phosphatase family protein	R		186.875	2.7887	0.162917	1.10353e-65	2.16765e-63
WP_036081625.1	LFTS_RS10585	-	SDR family oxidoreductase [Leptospirillum ferriphilum]	Polysaccharide biosynthesis protein	M	Cell wall/membrane/envelope biogenesis	412.75	2.77468	0.171507	7.18926e-59	1.14945e-56
WP_036081514.1	LFTS_RS10360	-	DUF4091 domain-containing protein [Leptospirillum ferriphilum]	bacterial-type flagellum-dependent cell motility	NU		425.625	2.55211	0.106151	1.00488e-127	5.31426e-125
WP_052157770.1	LFTS_RS10285	-	cistern family PEP-CTERM protein [Leptospirillum ferriphilum]	S-layer homology domain	P	Inorganic ion transport and metabolism	170.125	2.52886	0.191747	1.02193e-39	1.15176e-37
WP_036080645.1	LFTS_RS06390	-	IS5 family transposase [Leptospirillum ferriphilum]	Transposase	L	Replication, recombination and repair	1163.25	2.52192	0.277696	1.06992e-19	7.74281e-18
WP_157782310.1	B8987_RS19740		hypothetical protein [Sulfobacillus thermosulfidooxidans]	hypothetical protein	-		15.125	2.4245	0.712892	0.000671569	0.00635081
WP_051620864.1	ACAty_RS09435	-	flagellar biosynthesis protein FlhA [Acidithiobacillus caldus]	Required for formation of the rod structure of the flagellar apparatus. Together with FliI and FliH, may constitute the export apparatus of flagellin	N	Cell motility	10.25	2.40808	0.619242	0.000100757	0.00128042
WP_004872402.1	ACAty_RS07535	-	type IV pilus secretin PilQ [Acidithiobacillus caldus]	Secretin and TonB N terminus short domain	U	Intracellular trafficking, secretion, and vesicular transport	25.75	2.3388	0.380867	8.21403e-10	2.61442e-08
WP_004868582.1	ACAty_RS11055	-	MULTISPECIES: DUF302 domain-containing protein [Acidithiobacillus]	Domain of unknown function DUF302	S	Function Unknown	19.75	2.27854	0.505329	6.51296e-06	0.000107636
WP_004871929.1	ACAty_RS06015	-	MULTISPECIES: methyl-accepting chemotaxis protein [Acidithiobacillus]	Methyl-accepting chemotaxis-like domains (chemotaxis sensory transducer).	NT		13	2.25634	0.639651	0.000419581	0.00431184
WP_036081544.1	LFTS_RS10430	-	glycosyltransferase family 2 protein [Leptospirillum ferriphilum]	Glycosyltransferase like family 2	M	Cell wall/membrane/envelope biogenesis	266	2.22954	0.130727	3.21016e-65	6.13051e-63
WP_004873132.1	ACAty_RS09870	-	efflux RND transporter permease subunit [Acidithiobacillus caldus]	Belongs to the resistance-nodulation-cell division (RND) (TC 2.A.6) family	V	Defense mechanisms	19.75	2.21501	0.511999	1.51701e-05	0.000235428
WP_052157773.1	LFTS_RS10350	-	glycosyltransferase family 2 protein [Leptospirillum ferriphilum]	Glycosyl transferase, family 2	M	Cell wall/membrane/envelope biogenesis	300.625	2.19129	0.111308	2.8019e-86	6.87966e-84
WP_052157775.1	LFTS_RS10400	rfaG	glycosyltransferase family 2 protein [Leptospirillum ferriphilum]	Glycosyl transferase family 2	M	Cell wall/membrane/envelope biogenesis	318.25	2.18103	0.162286	3.55288e-41	4.14001e-39
WP_020373010.1	B8987_RS15085	-	IclR family transcriptional regulator [Sulfobacillus thermosulfidooxidans]	helix_turn_helix isocitrate lyase regulation	K	Transcription	15.75	2.16294	0.684883	0.00158795	0.012874
WP_004873038.1	ACAty_RS09550	flgL	flagellar hook-associated protein FlgL [Acidithiobacillus caldus]	Bacterial flagellin N-terminal helical region	N	Cell motility	12.875	2.14439	0.625661	0.000609399	0.00587605
WP_038471664.1	ACAty_RS04390	-	DUF302 domain-containing protein [Acidithiobacillus caldus]	Domain of unknown function DUF302	S	Function Unknown	49.25	2.04155	0.36683	2.61568e-08	6.99721e-07
WP_038471897.1	ACAty_RS07950	-	beta-class carbonic anhydrase [Acidithiobacillus caldus]	Reversible hydration of carbon dioxide	P	Inorganic ion transport and metabolism	17.125	2.02647	0.51882	9.38647e-05	0.00121301
WP_004871987.1	ACAty_RS06230	-	MULTISPECIES: flagellar motor switch protein FliM [Acidithiobacillus]	Flagellar motor switch protein FliM	N	Cell motility	11.375	2.0199	0.588716	0.000601299	0.00581425
WP_004868407.1	ACAty_RS10630	-	MULTISPECIES: cytochrome ubiquinol oxidase subunit I [Acidithiobacillus]	Cytochrome bd terminal oxidase subunit I	C	Energy production and conversion	18.125	2	0.433479	3.95319e-06	6.96876e-05
WP_161781718.1	LFTS_RS13965		zf-HC2 domain-containing protein [Leptospirillum ferriphilum]	zf-HC2 domain-containing protein RsiW	K		228.875	1.95221	0.126553	1.094e-53	1.56693e-51
WP_004871969.1	ACAty_RS06140	-	flagellar hook-associated protein FlgK [Acidithiobacillus caldus]	Flagellar basal body rod FlgEFG protein C-terminal	N	Cell motility	37.625	1.91754	0.309224	5.6063e-10	1.8267e-08
WP_036081495.1	LFTS_RS10320		hypothetical protein [Leptospirillum ferriphilum]	hypothetical protein	-		59	1.8953	0.32114	3.59553e-09	1.07475e-07
WP_036081485.1	LFTS_RS10300		beta-propeller fold lactonase family protein [Leptospirillum ferriphilum]	beta-propeller fold lactonase family protein	G		548.75	1.8935	0.117436	1.73739e-58	2.65434e-56
WP_004871972.1	ACAty_RS06155	-	MULTISPECIES: flagellin [Acidithiobacillus]	Flagellin is the subunit protein which polymerizes to form the filaments of bacterial flagella	N	Cell motility	252.375	1.88998	0.199188	2.34614e-21	1.79219e-19
WP_036082311.1	LFTS_RS12490	-	DHA2 family efflux MFS transporter permease subunit [Leptospirillum ferriphilum]	Major Facilitator Superfamily	U	Intracellular trafficking, secretion, and vesicular transport	1127.88	1.88732	0.082496	7.73821e-116	3.32501e-113
WP_036081578.1	LFTS_RS10490	-	sigma-70 family RNA polymerase sigma factor [Leptospirillum ferriphilum]	Belongs to the sigma-70 factor family. ECF subfamily	K	Transcription	229.25	1.87447	0.124744	4.92017e-51	6.63258e-49
WP_004868580.1	ACAty_RS11050	-	MULTISPECIES: sulfur oxidation c-type cytochrome SoxA [Acidithiobacillus]	C-type monoheme cytochrome, which is part of the SoxAX cytochrome complex involved in sulfur oxidation. The SoxAX complex catalyzes the formation of a heterodisulfide bond between the conserved cysteine residue on a sulfur carrier SoxYZ complex subunit SoxY and thiosulfate or other inorganic sulfur substrates. This leads to the intermediary formation of conspicuous sulfur globules inside of the c…	C	Energy production and conversion	69.125	1.85133	0.282099	5.28368e-11	1.9742e-09
WP_014961731.1	LFTS_RS05130	-	MULTISPECIES: efflux transporter outer membrane subunit [Leptospirillum]	Evidence 2b Function of strongly homologous gene	M	Cell wall/membrane/envelope biogenesis	903.5	1.84601	0.0843649	3.92175e-106	1.28391e-103
WP_036081968.1	LFTS_RS05135	-	efflux RND transporter permease subunit [Leptospirillum ferriphilum]	Belongs to the resistance-nodulation-cell division (RND) (TC 2.A.6) family	V	Defense mechanisms	1233.88	1.84102	0.0941334	3.55461e-85	8.14598e-83
WP_004871535.1	ACAty_RS05850	-	MULTISPECIES: IS5 family transposase [Acidithiobacillus]	Transposase domain (DUF772)	L	Replication, recombination and repair	44.625	1.83872	0.278555	4.08636e-11	1.54361e-09
WP_004871535.1	ACAty_RS05850	-	MULTISPECIES: IS5 family transposase [Acidithiobacillus]	Transposase domain (DUF772)	L	Replication, recombination and repair	44.625	1.83872	0.278555	4.08636e-11	1.54361e-09
WP_004871535.1	ACAty_RS05850	-	MULTISPECIES: IS5 family transposase [Acidithiobacillus]	Transposase domain (DUF772)	L	Replication, recombination and repair	44.625	1.83872	0.278555	4.08636e-11	1.54361e-09
WP_036083176.1	LFTS_RS11590		hypothetical protein [Leptospirillum ferriphilum]	hypothetical protein	-		447.125	1.83525	0.118529	4.48063e-54	6.55412e-52
WP_242939536.1	B8987_RS14160	-	(Fe-S)-binding protein [Sulfobacillus thermosulfidooxidans]	4Fe-4S dicluster domain	C	Energy production and conversion	20.5	1.83007	0.523048	0.000467245	0.00471021
WP_023524251.1	LFTS_RS09170		MULTISPECIES: outer membrane beta-barrel protein [Leptospirillum]	outer membrane beta-barrel protein - porin	S		152.875	1.82638	0.19578	1.07116e-20	8.00459e-19
WP_004871535.1	ACAty_RS13850	-	MULTISPECIES: IS5 family transposase [Acidithiobacillus]	Transposase domain (DUF772)	L	Replication, recombination and repair	42.375	1.81558	0.296565	9.24049e-10	2.88765e-08
WP_004871535.1	ACAty_RS13850	-	MULTISPECIES: IS5 family transposase [Acidithiobacillus]	Transposase domain (DUF772)	L	Replication, recombination and repair	42.375	1.81558	0.296565	9.24049e-10	2.88765e-08
WP_004871535.1	ACAty_RS13850	-	MULTISPECIES: IS5 family transposase [Acidithiobacillus]	Transposase domain (DUF772)	L	Replication, recombination and repair	42.375	1.81558	0.296565	9.24049e-10	2.88765e-08
WP_036082305.1	LFTS_RS12460	-	TetR/AcrR family transcriptional regulator [Leptospirillum ferriphilum]	transcriptional regulator	K	Transcription	1258.75	1.77832	0.0890676	1.08884e-88	2.99431e-86
WP_004871423.1	ACAty_RS04885	-	MULTISPECIES: polyphosphate kinase 2 [Acidithiobacillus]	Polyphosphate kinase 2 (PPK2)	S	Function Unknown	12.125	1.76939	0.644391	0.00603587	0.0378964
	ACAty_RS14225				-		20.5	1.72935	0.405549	2.00597e-05	0.0003031
WP_014961734.1	LFTS_RS05140	-	efflux RND transporter periplasmic adaptor subunit [Leptospirillum ferriphilum]	Belongs to the membrane fusion protein (MFP) (TC 8.A.1) family	M	Cell wall/membrane/envelope biogenesis	796.75	1.72669	0.0835091	5.62303e-95	1.61076e-92
WP_004873037.1	ACAty_RS15480	-	glycosyltransferase [Acidithiobacillus caldus]	Glycosyltransferase like family 2	M	Cell wall/membrane/envelope biogenesis	24.125	1.7176	0.386538	8.84865e-06	0.00014314
WP_038471617.1	ACAty_RS03435	-	MULTISPECIES: outer membrane beta-barrel protein [Acidithiobacillus]	Putative beta-barrel porin-2, OmpL-like. bbp2	S	Function Unknown	15	1.71621	0.542454	0.00155732	0.0126406
WP_052157837.1	LFTS_RS12485	-	HlyD family secretion protein [Leptospirillum ferriphilum]	HlyD membrane-fusion protein of T1SS	V	Defense mechanisms	1463.38	1.71595	0.075398	1.17863e-114	4.5017e-112
WP_023525706.1	LFTS_RS11410		MULTISPECIES: cellulose biosynthesis cyclic di-GMP-binding regulatory protein BcsB [Leptospirillum]	cellulose biosynthesis cyclic di-GMP-binding regulatory protein BcsB	M		107.5	1.68513	0.173998	3.50032e-22	2.73463e-20
WP_004871535.1	ACAty_RS05150	-	MULTISPECIES: IS5 family transposase [Acidithiobacillus]	Transposase domain (DUF772)	L	Replication, recombination and repair	39.5	1.68407	0.294113	1.0287e-08	2.88665e-07
WP_004871535.1	ACAty_RS05150	-	MULTISPECIES: IS5 family transposase [Acidithiobacillus]	Transposase domain (DUF772)	L	Replication, recombination and repair	39.5	1.68407	0.294113	1.0287e-08	2.88665e-07
WP_004871535.1	ACAty_RS05150	-	MULTISPECIES: IS5 family transposase [Acidithiobacillus]	Transposase domain (DUF772)	L	Replication, recombination and repair	39.5	1.68407	0.294113	1.0287e-08	2.88665e-07
WP_036082308.1	LFTS_RS12475	-	DHA2 family efflux MFS transporter permease subunit [Leptospirillum ferriphilum]	Major Facilitator Superfamily	P	Inorganic ion transport and metabolism	2036.62	1.6787	0.065123	1.59076e-146	1.21516e-143
WP_004871866.1	ACAty_RS05900	-	hypothetical protein [Acidithiobacillus caldus]	Tfp pilus assembly protein tip-associated adhesin PilY1	NU		25.625	1.67069	0.469408	0.000372062	0.00387869
WP_004871938.1	ACAty_RS06035	-	chemotaxis protein CheA [Acidithiobacillus caldus]	Signal transducing histidine kinase, homodimeric domain	NT		23	1.66985	0.387562	1.64284e-05	0.000253241
WP_004869151.1	ACAty_RS12535	ftsA	MULTISPECIES: cell division protein FtsA [Acidithiobacillus]	Cell division protein that is involved in the assembly of the Z ring. May serve as a membrane anchor for the Z ring	D	Cell cycle control, cell division, chromosome partitioning	11.875	1.64636	0.554265	0.00297455	0.0218483
WP_004867899.1	ACAty_RS03070	rpsL	MULTISPECIES: 30S ribosomal protein S12 [Acidithiobacillus]	Interacts with and stabilizes bases of the 16S rRNA that are involved in tRNA selection in the A site and with the mRNA backbone. Located at the interface of the 30S and 50S subunits, it traverses the body of the 30S subunit contacting proteins on the other side and probably holding the rRNA structure together. The combined cluster of proteins S8, S12 and S17 appears to hold together the shoulder…	J	Translation, ribosomal structure and biogenesis	10.25	1.63227	0.594728	0.00605916	0.0380079
WP_036081527.1	LFTS_RS10395	-	glycosyltransferase family 2 protein [Leptospirillum ferriphilum]	Glycosyl transferase, family 2	V	Defense mechanisms	195.125	1.63092	0.151264	4.18881e-27	3.69206e-25
WP_004873143.1	ACAty_RS09925	folE2	MULTISPECIES: GTP cyclohydrolase FolE2 [Acidithiobacillus]	Converts GTP to 7,8-dihydroneopterin triphosphate	S	Function Unknown	13.75	1.62015	0.547524	0.00308589	0.0225218
WP_051620729.1	ACAty_RS02790	-	glycosyltransferase family 2 protein [Acidithiobacillus caldus]	Glycosyl transferase family 2	M	Cell wall/membrane/envelope biogenesis	15.625	1.60039	0.513814	0.00184112	0.0145323
WP_004868575.1	ACAty_RS11035	-	MULTISPECIES: sulfur oxidation c-type cytochrome SoxX [Acidithiobacillus]	Cytochrome C oxidase, cbb3-type, subunit III	C	Energy production and conversion	48.375	1.59991	0.312697	3.11277e-07	6.70856e-06
WP_036081581.1	LFTS_RS10495		MerC domain-containing protein [Leptospirillum ferriphilum]	MerC domain-containing protein	S		230.5	1.59751	0.171882	1.48314e-20	1.09641e-18
WP_036081511.1	LFTS_RS10355		glycosyltransferase family 2 protein [Leptospirillum ferriphilum]	glycosyltransferase family 2 protein	G		242.5	1.581	0.130249	6.61884e-34	6.69184e-32
WP_023525705.1	LFTS_RS11415	-	MULTISPECIES: UDP-forming cellulose synthase catalytic subunit [Leptospirillum]	type IV pilus assembly PilZ	M	Cell wall/membrane/envelope biogenesis	82.75	1.56758	0.235232	2.66495e-11	1.03511e-09
WP_052157836.1	LFTS_RS12480	-	TolC family protein [Leptospirillum ferriphilum]	efflux transmembrane transporter activity	MU		2866.5	1.54796	0.0550849	9.45558e-174	9.28673e-171
WP_143469095.1	LFTS_RS10405		hypothetical protein [Leptospirillum ferriphilum]	hypothetical protein	-		237.25	1.5467	0.144524	9.95592e-27	8.66417e-25
WP_036082306.1	LFTS_RS12465	-	multiheme c-type cytochrome [Leptospirillum ferriphilum]	amine dehydrogenase activity	CO		1065.25	1.54239	0.0780196	5.47845e-87	1.39498e-84
WP_004871482.1	ACAty_RS05025	-	MULTISPECIES: YceI family protein [Acidithiobacillus]	Belongs to the UPF0312 family	S	Function Unknown	20.5	1.53842	0.441474	0.000492622	0.00490126
WP_036080643.1	LFTS_RS06385		PilZ domain-containing protein [Leptospirillum ferriphilum]	PilZ domain-containing protein	N		53.375	1.52698	0.30769	6.95126e-07	1.42232e-05
WP_036081600.1	LFTS_RS10540	-	NAD-dependent epimerase [Leptospirillum ferriphilum]	epimerase dehydratase	M	Cell wall/membrane/envelope biogenesis	346.875	1.51578	0.117568	4.94447e-38	5.39575e-36
WP_004868577.1	ACAty_RS11040	-	MULTISPECIES: thiosulfate oxidation carrier protein SoxY [Acidithiobacillus]	Sulfur oxidation protein SoxY	S	Function Unknown	57.75	1.49476	0.253832	3.89026e-09	1.15782e-07
WP_036081507.1	LFTS_RS10345	-	glycosyltransferase family A protein [Leptospirillum ferriphilum]	Glycosyltransferase like family 2	S	Function Unknown	146.875	1.48043	0.190685	8.24457e-15	4.29404e-13
WP_004867909.1	ACAty_RS03050	rplJ	MULTISPECIES: 50S ribosomal protein L10 [Acidithiobacillus]	Forms part of the ribosomal stalk, playing a central role in the interaction of the ribosome with GTP-bound translation factors	J	Translation, ribosomal structure and biogenesis	33.625	1.47961	0.314834	2.60609e-06	4.7274e-05
WP_099590644.1	LFTS_RS12470	yhbJ	HlyD family secretion protein [Leptospirillum ferriphilum]	PFAM secretion protein HlyD family protein	V	Defense mechanisms	1342.5	1.47596	0.0618011	4.66346e-126	2.29009e-123
WP_004868730.1	ACAty_RS11425	-	MULTISPECIES: enoyl-ACP reductase [Acidithiobacillus]	Enoyl- acyl-carrier-protein reductase NADH	I	Lipid transport and metabolism	10.75	1.45372	0.537035	0.00679076	0.0412061
WP_023524250.1	LFTS_RS09175	-	MULTISPECIES: ammonium transporter [Leptospirillum]	Ammonium Transporter Family	P	Inorganic ion transport and metabolism	140.25	1.44762	0.194685	1.04004e-13	5.0002e-12
WP_004872364.1	ACAty_RS07395	-	efflux RND transporter permease subunit [Acidithiobacillus caldus]	Belongs to the resistance-nodulation-cell division (RND) (TC 2.A.6) family	V	Defense mechanisms	22.25	1.43741	0.383969	0.000181441	0.00210711
WP_084661417.1	B8987_RS09950	-	cbb3-type cytochrome c oxidase subunit I [Sulfobacillus thermosulfidooxidans]	Cytochrome C and Quinol oxidase polypeptide I	C	Energy production and conversion	18.625	1.39734	0.476284	0.00334809	0.0240775
WP_036081628.1	LFTS_RS10605		PEP-CTERM sorting domain-containing protein [Leptospirillum ferriphilum]	PEP-CTERM sorting domain-containing protein	S		172	1.38491	0.164582	3.93939e-17	2.33477e-15
WP_099590621.1	LFTS_RS10385	-	ATP-binding protein [Leptospirillum ferriphilum]	His Kinase A (phosphoacceptor) domain	T	Signal transduction mechanisms	175.25	1.37566	0.154543	5.51149e-19	3.78915e-17
WP_004871934.1	ACAty_RS06025	-	MBL fold metallo-hydrolase [Acidithiobacillus caldus]	Metallo-beta-lactamase superfamily	C	Energy production and conversion	14.375	1.37504	0.457268	0.00263774	0.0196149
WP_004868898.1	ACAty_RS11850	-	ribonucleotide-diphosphate reductase subunit beta [Acidithiobacillus caldus]	Provides the precursors necessary for DNA synthesis. Catalyzes the biosynthesis of deoxyribonucleotides from the corresponding ribonucleotides	F	Nucleotide transport and metabolism	25.5	1.36678	0.407062	0.000786015	0.00716691
WP_036081492.1	LFTS_RS10315	-	ABC transporter ATP-binding protein [Leptospirillum ferriphilum]	Evidence 2a Function of homologous gene experimentally demonstrated in an other organism	V	Defense mechanisms	377.875	1.35888	0.107751	1.83057e-36	1.93618e-34
WP_004868579.1	ACAty_RS11045	-	MULTISPECIES: thiosulfate oxidation carrier complex protein SoxZ [Acidithiobacillus]	Sulphur oxidation protein SoxZ	C	Energy production and conversion	51.5	1.35147	0.279226	1.29798e-06	2.53512e-05
WP_161781717.1	LFTS_RS10335	-	glycosyltransferase [Leptospirillum ferriphilum]	Glycosyl transferases group 1	M	Cell wall/membrane/envelope biogenesis	156.375	1.34136	0.202456	3.46258e-11	1.31521e-09
WP_014002394.1	ACAty_RS03120	rplV	MULTISPECIES: 50S ribosomal protein L22 [Acidithiobacillus]	The globular domain of the protein is located near the polypeptide exit tunnel on the outside of the subunit, while an extended beta-hairpin is found that lines the wall of the exit tunnel in the center of the 70S ribosome	J	Translation, ribosomal structure and biogenesis	12.75	1.33184	0.505035	0.00836098	0.0485078
WP_169737325.1	ACAty_RS06505	-	MULTISPECIES: IS5 family transposase [Acidithiobacillus]	Transposase domain (DUF772)	L	Replication, recombination and repair	25	1.32698	0.37008	0.000336224	0.00359085
WP_036081810.1	LFTS_RS10500	merA	mercury(II) reductase [Leptospirillum ferriphilum]	cell redox homeostasis	C	Energy production and conversion	683	1.32082	0.186492	1.41644e-12	6.16332e-11
WP_004868640.1	ACAty_RS10910	-	MULTISPECIES: radical SAM protein [Acidithiobacillus]	Elongator protein 3, MiaB family, Radical SAM	S	Function Unknown	44.125	1.31907	0.272963	1.34896e-06	2.6198e-05
WP_004871970.1	ACAty_RS06145	-	flagellar hook-associated protein FlgL [Acidithiobacillus caldus]	Bacterial flagellin N-terminal helical region	N	Cell motility	36.875	1.30485	0.3413	0.000131736	0.00162019
WP_077272792.1	ACAty_RS06150	-	rhamnan synthesis F family protein [Acidithiobacillus caldus]	Glycosyltransferase like family 2	M	Cell wall/membrane/envelope biogenesis	68.25	1.29613	0.229183	1.55446e-08	4.22408e-07
WP_099590622.1	LFTS_RS10390		hypothetical protein [Leptospirillum ferriphilum]	hypothetical protein	-		97.5	1.29356	0.18528	2.91685e-12	1.24555e-10
WP_020376421.1	B8987_RS02745	-	NAD(P)/FAD-dependent oxidoreductase [Sulfobacillus thermosulfidooxidans]	pyridine nucleotide-disulphide oxidoreductase	Q	Secondary metabolites biosynthesis, transport and catabolism	31.375	1.25815	0.341626	0.000230652	0.00261672
WP_004870176.1	ACAty_RS01300	-	Wzz/FepE/Etk N-terminal domain-containing protein [Acidithiobacillus caldus]	Chain length determinant protein	M	Cell wall/membrane/envelope biogenesis	25.75	1.21573	0.382913	0.00149863	0.012251
WP_004872451.1	ACAty_RS07810	-	SIS domain-containing protein [Acidithiobacillus caldus]	SIS domain	G	Carbohydrate transport and metabolism	18.125	1.19878	0.413707	0.00375967	0.0262947
WP_036081504.1	LFTS_RS10340	-	glycosyltransferase family 2 protein [Leptospirillum ferriphilum]	Glycosyltransferase like family 2	S	Function Unknown	79.5	1.19871	0.222802	7.44314e-08	1.83411e-06
WP_036081584.1	LFTS_RS10505	-	heavy metal-responsive transcriptional regulator [Leptospirillum ferriphilum]	MerR, DNA binding	K	Transcription	338.25	1.19407	0.102006	1.19004e-31	1.16879e-29
WP_004867586.1	ACAty_RS05780	clpP	MULTISPECIES: ATP-dependent Clp endopeptidase proteolytic subunit ClpP [Acidithiobacillus]	Cleaves peptides in various proteins in a process that requires ATP hydrolysis. Has a chymotrypsin-like activity. Plays a major role in the degradation of misfolded proteins	O	Posttranslational modification, protein turnover, chaperones	21.75	1.19094	0.370647	0.00131288	0.0109806
WP_004868636.1	ACAty_RS10930	-	MULTISPECIES: glycine cleavage system protein H [Acidithiobacillus]	The glycine cleavage system catalyzes the degradation of glycine. The H protein shuttles the methylamine group of glycine from the P protein to the T protein	E	Amino acid transport and metabolism	38.875	1.18503	0.332865	0.000370721	0.00387341
WP_143469085.1	LFTS_RS10195		hypothetical protein [Leptospirillum ferriphilum]	hypothetical protein	-		169.5	1.18108	0.167306	1.67178e-12	7.18343e-11
WP_038471612.1	ACAty_RS03385	-	MULTISPECIES: cytochrome o ubiquinol/quinol oxidase subunit IV [Acidithiobacillus]	oxidoreductase activity, acting on diphenols and related substances as donors, oxygen as acceptor	C	Energy production and conversion	26.125	1.17991	0.346476	0.000660533	0.00626368
WP_038471548.1	ACAty_RS02585	-	porin [Acidithiobacillus caldus]	Phosphate-selective porin O and P	M	Cell wall/membrane/envelope biogenesis	371.875	1.1549	0.128668	2.81302e-19	1.97342e-17
WP_036083141.1	LFTS_RS11405		tetratricopeptide repeat protein [Leptospirillum ferriphilum]	tetratricopeptide repeat protein	S		121.5	1.10825	0.214228	2.30059e-07	5.06941e-06
WP_004868584.1	ACAty_RS11060	-	MULTISPECIES: thiosulfohydrolase SoxB [Acidithiobacillus]	5'-nucleotidase, C-terminal domain	F	Nucleotide transport and metabolism	103.75	1.10026	0.216576	3.76885e-07	8.04685e-06
WP_004868635.1	ACAty_RS10935	-	MULTISPECIES: DsrE family protein [Acidithiobacillus]	DsrE/DsrF-like family	S	Function Unknown	32.25	1.07617	0.382957	0.00495168	0.0324217
WP_004869800.1	ACAty_RS00340	-	MULTISPECIES: type I glyceraldehyde-3-phosphate dehydrogenase [Acidithiobacillus]	Belongs to the glyceraldehyde-3-phosphate dehydrogenase family	G	Carbohydrate transport and metabolism	25.25	1.07566	0.389231	0.00571741	0.0364672
WP_014002390.1	ACAty_RS03000	-	MULTISPECIES: OmpA family protein [Acidithiobacillus]	Belongs to the ompA family	M	Cell wall/membrane/envelope biogenesis	43.375	1.05019	0.263099	6.56275e-05	0.00088646
WP_014960129.1	LFTS_RS09185	-	MULTISPECIES: ammonium transporter [Leptospirillum]	ammonium transporter	P	Inorganic ion transport and metabolism	213.5	1.03562	0.190001	5.01913e-08	1.28277e-06
WP_038472576.1	ACAty_RS03400	-	MFS transporter [Acidithiobacillus caldus]	Major facilitator	EGP		47.75	1.02272	0.29968	0.000643211	0.00612476
WP_180271608.1	LFTS_RS00595	moaA	GTP 3',8-cyclase MoaA [Leptospirillum ferriphilum]	Catalyzes the cyclization of GTP to (8S)-3',8-cyclo-7,8- dihydroguanosine 5'-triphosphate	H	Coenzyme transport and metabolism	46	1.01178	0.297822	0.000680654	0.0064015
WP_020375491.1	B8987_RS07630		hypothetical protein [Sulfobacillus thermosulfidooxidans]	hypothetical protein	-		180.5	-1.006	0.262493	0.00012686	0.00157146
WP_201770215.1	LFTS_RS01000	-	hypothetical protein [Leptospirillum ferriphilum]	TM2 domain	S	Function Unknown	162.75	-1.01999	0.147693	4.98021e-12	2.08774e-10
WP_041772165.1	LFTS_RS03280		hypothetical protein [Leptospirillum ferriphilum]	hypothetical protein	-		144.75	-1.02248	0.150637	1.13901e-11	4.57935e-10
WP_036082340.1	LFTS_RS12560		DsrE/DsrF/TusD sulfur relay family protein [Leptospirillum ferriphilum]	DsrE/DsrF/TusD sulfur relay family protein	P		46.5	-1.03505	0.324597	0.00142909	0.0117947
WP_023524761.1	LFTS_RS05890		MULTISPECIES: hypothetical protein [Leptospirillum]	hypothetical protein	-		106.75	-1.03562	0.192663	7.64507e-08	1.87714e-06
WP_023524333.1	LFTS_RS08940		MULTISPECIES: tetratricopeptide repeat protein [Leptospirillum]	photosynthesis	NU		1126.12	-1.05366	0.0679226	2.84594e-54	4.25344e-52
WP_036082974.1	LFTS_RS04015	hom	homoserine dehydrogenase [Leptospirillum ferriphilum]	homoserine dehydrogenase activity	E	Amino acid transport and metabolism	131.5	-1.06008	0.167991	2.78431e-10	9.57107e-09
WP_153801819.1	ACAty_RS08555	-	protein-disulfide reductase DsbD [Acidithiobacillus caldus]	Required to facilitate the formation of correct disulfide bonds in some periplasmic proteins and for the assembly of the periplasmic c-type cytochromes. Acts by transferring electrons from cytoplasmic thioredoxin to the periplasm. This transfer involves a cascade of disulfide bond formation and reduction steps	CO		27.125	-1.07039	0.342031	0.00175097	0.0139489
WP_014003097.1	ACAty_RS08405	-	hypothetical protein [Acidithiobacillus caldus]	AntiSigma factor	K	Transcription	24.25	-1.0902	0.372135	0.00339422	0.0243583
WP_036083340.1	LFTS_RS02670		hypothetical protein [Leptospirillum ferriphilum]	hypothetical protein	-		1990.12	-1.09026	0.0880611	3.32235e-35	3.46078e-33
WP_036081051.1	LFTS_RS07285	lpxC	UDP-3-O-acyl-N-acetylglucosamine deacetylase [Leptospirillum ferriphilum]	Catalyzes the hydrolysis of UDP-3-O-myristoyl-N- acetylglucosamine to form UDP-3-O-myristoylglucosamine and acetate, the committed step in lipid A biosynthesis	M	Cell wall/membrane/envelope biogenesis	1264.75	-1.09386	0.0952763	1.64448e-30	1.59236e-28
WP_038472686.1	ACAty_RS05985	-	glycoside hydrolase family 15 protein [Acidithiobacillus caldus]	Glucodextranase, domain N	G	Carbohydrate transport and metabolism	193.25	-1.09485	0.178798	9.16248e-10	2.87635e-08
WP_004871057.1	ACAty_RS04045	iscA	MULTISPECIES: iron-sulfur cluster assembly protein IscA [Acidithiobacillus]	Belongs to the HesB IscA family	S	Function Unknown	45.25	-1.10288	0.265318	3.22723e-05	0.000473075
WP_014003390.1	ACAty_RS11020	-	MULTISPECIES: PhnD/SsuA/transferrin family substrate-binding protein [Acidithiobacillus]	ABC transporter, phosphonate, periplasmic substrate-binding protein	P	Inorganic ion transport and metabolism	76.75	-1.10348	0.235087	2.68029e-06	4.83647e-05
WP_036083344.1	LFTS_RS02680		hypothetical protein [Leptospirillum ferriphilum]	hypothetical protein	-		213.125	-1.10539	0.124807	8.23336e-19	5.60439e-17
WP_036081387.1	LFTS_RS10070	-	YqaE/Pmp3 family membrane protein [Leptospirillum ferriphilum]	Proteolipid membrane potential modulator	S	Function Unknown	256.375	-1.13403	0.151981	8.54573e-14	4.1668e-12
WP_014961248.1	LFTS_RS02665		MULTISPECIES: hypothetical protein [Leptospirillum]	hypothetical protein	-		725.5	-1.143	0.111299	9.65456e-25	7.9018e-23
WP_004871300.1	ACAty_RS04630	-	L-glutamate gamma-semialdehyde dehydrogenase [Acidithiobacillus caldus]	Oxidizes proline to glutamate for use as a carbon and nitrogen source	CE		58	-1.152	0.36159	0.00144285	0.0118797
WP_004871915.1	ACAty_RS05980	-	DUF1641 domain-containing protein [Acidithiobacillus caldus]	Protein of unknown function (DUF1641)	S	Function Unknown	62	-1.16468	0.255525	5.16502e-06	8.7247e-05
WP_004871925.1	ACAty_RS06000	-	MULTISPECIES: aldo/keto reductase [Acidithiobacillus]	Aldo/keto reductase family	C	Energy production and conversion	31.625	-1.16581	0.371808	0.00171556	0.0137145
WP_064306308.1	ACAty_RS15785	-	MULTISPECIES: hypothetical protein [Acidithiobacillus]	hypothetical protein	-		43.5	-1.17142	0.352296	0.000883851	0.00789152
WP_036083342.1	LFTS_RS02675		hypothetical protein [Leptospirillum ferriphilum]	hypothetical protein	-		731.375	-1.17144	0.121617	5.84711e-22	4.51673e-20
WP_020373958.1	B8987_RS11510	rbr2	rubrerythrin family protein [Sulfobacillus thermosulfidooxidans]	Rubrerythrin	C	Energy production and conversion	28.5	-1.1745	0.335626	0.000466258	0.00471021
WP_004872044.1	ACAty_RS06435	-	MULTISPECIES: FAD-dependent oxidoreductase [Acidithiobacillus]	PFAM FAD-dependent pyridine nucleotide-disulphide oxidoreductase	C	Energy production and conversion	90.625	-1.18	0.233822	4.49813e-07	9.54464e-06
WP_036080611.1	LFTS_RS06305		hypothetical protein [Leptospirillum ferriphilum]	hypothetical protein	-		472.5	-1.18442	0.151964	6.48641e-15	3.40413e-13
WP_052157845.1	LFTS_RS12750	-	hypothetical protein [Leptospirillum ferriphilum]	Phosphoadenosine phosphosulfate reductase family	EH		16.375	-1.18587	0.447061	0.0079879	0.0469374
WP_038471961.1	ACAty_RS08355	-	nitrogen regulation protein NR(I) [Acidithiobacillus caldus]	Bacterial regulatory protein, Fis family	T	Signal transduction mechanisms	16	-1.19033	0.446212	0.00763876	0.0449605
WP_020859336.1	LFTS_RS09455	-	MULTISPECIES: hypothetical protein [Leptospirillum]	chlorophyll binding	M	Cell wall/membrane/envelope biogenesis	1154.75	-1.19454	0.0925773	4.32123e-38	4.79168e-36
	LFTS_RS01080				-		58.375	-1.19455	0.336789	0.000389828	0.00403625
WP_004871330.1	ACAty_RS04680	-	MULTISPECIES: heavy metal-binding domain-containing protein [Acidithiobacillus]	Belongs to the UPF0145 family	S	Function Unknown	27.625	-1.2007	0.388344	0.00198921	0.0154879
WP_004870626.1	ACAty_RS02525	-	MULTISPECIES: RNA polymerase sigma factor RpoH [Acidithiobacillus]	Sigma factors are initiation factors that promote the attachment of RNA polymerase to specific initiation sites and are then released	K	Transcription	263.875	-1.20389	0.143611	5.15947e-17	3.03174e-15
WP_004870573.1	ACAty_RS02395	pgi	MULTISPECIES: glucose-6-phosphate isomerase [Acidithiobacillus]	Belongs to the GPI family	G	Carbohydrate transport and metabolism	26.875	-1.20645	0.364698	0.000939369	0.00830098
WP_004871570.1	ACAty_RS05230	-	Fur family transcriptional regulator [Acidithiobacillus caldus]	Belongs to the Fur family	K	Transcription	24.875	-1.21205	0.441161	0.00600676	0.0378173
WP_036082720.1	LFTS_RS01005		hypothetical protein [Leptospirillum ferriphilum]	hypothetical protein	-		385.5	-1.21394	0.15012	6.14355e-16	3.37896e-14
WP_004868371.1	ACAty_RS10535	dnaG	MULTISPECIES: DNA primase [Acidithiobacillus]	RNA polymerase that catalyzes the synthesis of short RNA molecules used as primers for DNA polymerase during DNA replication	L	Replication, recombination and repair	33.25	-1.21723	0.426192	0.00428935	0.0292262
WP_014002140.1	ACAty_RS07895	-	MULTISPECIES: IS1595 family transposase [Acidithiobacillus]	Transposase zinc-ribbon domain	L	Replication, recombination and repair	20.625	-1.24327	0.385505	0.00125953	0.0105729
WP_014002140.1	ACAty_RS07895	-	MULTISPECIES: IS1595 family transposase [Acidithiobacillus]	Transposase zinc-ribbon domain	L	Replication, recombination and repair	20.625	-1.24327	0.385505	0.00125953	0.0105729
WP_014002140.1	ACAty_RS07895	-	MULTISPECIES: IS1595 family transposase [Acidithiobacillus]	Transposase zinc-ribbon domain	L	Replication, recombination and repair	20.625	-1.24327	0.385505	0.00125953	0.0105729
WP_014002140.1	ACAty_RS07895	-	MULTISPECIES: IS1595 family transposase [Acidithiobacillus]	Transposase zinc-ribbon domain	L	Replication, recombination and repair	20.625	-1.24327	0.385505	0.00125953	0.0105729
WP_014002140.1	ACAty_RS07895	-	MULTISPECIES: IS1595 family transposase [Acidithiobacillus]	Transposase zinc-ribbon domain	L	Replication, recombination and repair	20.625	-1.24327	0.385505	0.00125953	0.0105729
WP_014002140.1	ACAty_RS07895	-	MULTISPECIES: IS1595 family transposase [Acidithiobacillus]	Transposase zinc-ribbon domain	L	Replication, recombination and repair	20.625	-1.24327	0.385505	0.00125953	0.0105729
WP_014002140.1	ACAty_RS07895	-	MULTISPECIES: IS1595 family transposase [Acidithiobacillus]	Transposase zinc-ribbon domain	L	Replication, recombination and repair	20.625	-1.24327	0.385505	0.00125953	0.0105729
WP_004871976.1	ACAty_RS06175	-	PilZ domain-containing protein [Acidithiobacillus caldus]	Atypical PilZ domain, cyclic di-GMP receptor	S	Function Unknown	30	-1.25113	0.367307	0.000658668	0.00625462
WP_198408158.1	ACAty_RS08710	-	DUF488 domain-containing protein [Acidithiobacillus caldus]	Protein of unknown function, DUF488	S	Function Unknown	19.875	-1.25277	0.427999	0.00342214	0.0245075
WP_020376577.1	B8987_RS03525	clpX	ATP-dependent Clp protease ATP-binding subunit ClpX [Sulfobacillus thermosulfidooxidans]	ATP-dependent specificity component of the Clp protease. It directs the protease to specific substrates. Can perform chaperone functions in the absence of ClpP	O	Posttranslational modification, protein turnover, chaperones	56.75	-1.27115	0.253312	5.21813e-07	1.08711e-05
WP_081503277.1	B8987_RS16115	-	peroxiredoxin [Sulfobacillus thermosulfidooxidans]	Thiol-specific peroxidase that catalyzes the reduction of hydrogen peroxide and organic hydroperoxides to water and alcohols, respectively. Plays a role in cell protection against oxidative stress by detoxifying peroxides	O	Posttranslational modification, protein turnover, chaperones	49.625	-1.27644	0.303805	2.65116e-05	0.000392817
WP_038471502.1	ACAty_RS01655	-	substrate-binding domain-containing protein [Acidithiobacillus caldus]	Bacterial extracellular solute-binding protein	S	Function Unknown	68.25	-1.28331	0.259778	7.81139e-07	1.58885e-05
WP_036082722.1	LFTS_RS01010		hypothetical protein [Leptospirillum ferriphilum]	hypothetical protein	-		268.875	-1.29108	0.150563	9.90409e-18	6.07952e-16
WP_004871920.1	ACAty_RS05990	-	MULTISPECIES: glucose 1-dehydrogenase [Acidithiobacillus]	PFAM Short-chain dehydrogenase reductase SDR	IQ		34.125	-1.29613	0.303928	2.00258e-05	0.0003031
WP_052157880.1	LFTS_RS00920	-	IPT/TIG domain-containing protein [Leptospirillum ferriphilum]	IPT/TIG domain-containing protein	S		654	-1.29616	0.122828	4.93652e-26	4.18995e-24
WP_040131326.1	ACAty_RS13840	-	nitrogen regulation protein NR(II) [Acidithiobacillus caldus]	His Kinase A (phospho-acceptor) domain	T	Signal transduction mechanisms	23	-1.3055	0.42798	0.00228552	0.0174395
WP_036081469.1	LFTS_RS10260	-	crotonase/enoyl-CoA hydratase family protein [Leptospirillum ferriphilum]	Enoyl-CoA hydratase/isomerase	I	Lipid transport and metabolism	5521.25	-1.3058	0.0944251	1.70455e-43	2.05593e-41
WP_004871335.1	ACAty_RS04690	-	MULTISPECIES: Crp/Fnr family transcriptional regulator [Acidithiobacillus]	Cyclic nucleotide-monophosphate binding domain	T	Signal transduction mechanisms	29.25	-1.31761	0.375422	0.000448631	0.00455589
WP_004868475.1	ACAty_RS10785	prfC	MULTISPECIES: peptide chain release factor 3 [Acidithiobacillus]	Increases the formation of ribosomal termination complexes and stimulates activities of RF-1 and RF-2. It binds guanine nucleotides and has strong preference for UGA stop codons. It may interact directly with the ribosome. The stimulation of RF- 1 and RF-2 is significantly reduced by GTP and GDP, but not by GMP	J	Translation, ribosomal structure and biogenesis	27.625	-1.3265	0.353344	0.000173946	0.00202383
WP_023524662.1	LFTS_RS06300	-	MULTISPECIES: response regulator transcription factor [Leptospirillum]	Transcriptional regulatory protein, C terminal	K	Transcription	195.75	-1.32838	0.178952	1.14401e-13	5.46186e-12
WP_014002140.1	ACAty_RS05500	-	MULTISPECIES: IS1595 family transposase [Acidithiobacillus]	Transposase zinc-ribbon domain	L	Replication, recombination and repair	21.125	-1.3339	0.40061	0.000869485	0.00779362
WP_014002140.1	ACAty_RS05500	-	MULTISPECIES: IS1595 family transposase [Acidithiobacillus]	Transposase zinc-ribbon domain	L	Replication, recombination and repair	21.125	-1.3339	0.40061	0.000869485	0.00779362
WP_014002140.1	ACAty_RS05500	-	MULTISPECIES: IS1595 family transposase [Acidithiobacillus]	Transposase zinc-ribbon domain	L	Replication, recombination and repair	21.125	-1.3339	0.40061	0.000869485	0.00779362
WP_014002140.1	ACAty_RS05500	-	MULTISPECIES: IS1595 family transposase [Acidithiobacillus]	Transposase zinc-ribbon domain	L	Replication, recombination and repair	21.125	-1.3339	0.40061	0.000869485	0.00779362
WP_014002140.1	ACAty_RS05500	-	MULTISPECIES: IS1595 family transposase [Acidithiobacillus]	Transposase zinc-ribbon domain	L	Replication, recombination and repair	21.125	-1.3339	0.40061	0.000869485	0.00779362
WP_014002140.1	ACAty_RS05500	-	MULTISPECIES: IS1595 family transposase [Acidithiobacillus]	Transposase zinc-ribbon domain	L	Replication, recombination and repair	21.125	-1.3339	0.40061	0.000869485	0.00779362
WP_014002140.1	ACAty_RS05500	-	MULTISPECIES: IS1595 family transposase [Acidithiobacillus]	Transposase zinc-ribbon domain	L	Replication, recombination and repair	21.125	-1.3339	0.40061	0.000869485	0.00779362
WP_004872411.1	ACAty_RS07575	-	lysophospholipid acyltransferase family protein [Acidithiobacillus caldus]	Phosphate acyltransferases	I	Lipid transport and metabolism	13.75	-1.34958	0.495386	0.00644361	0.0399818
WP_004868394.1	ACAty_RS10595	-	MULTISPECIES: glucans biosynthesis glucosyltransferase MdoH [Acidithiobacillus]	Glycosyl transferase family group 2	M	Cell wall/membrane/envelope biogenesis	22.625	-1.34994	0.403831	0.000829271	0.00748194
WP_004871055.1	ACAty_RS04040	-	MULTISPECIES: Fe-S cluster assembly scaffold IscU [Acidithiobacillus]	A scaffold on which IscS assembles Fe-S clusters. It is likely that Fe-S cluster coordination is flexible as the role of this complex is to build and then hand off Fe-S clusters	C	Energy production and conversion	97.25	-1.3611	0.221972	8.68582e-10	2.73922e-08
WP_038471641.1	ACAty_RS03895		MULTISPECIES: hypothetical protein [Acidithiobacillus]	hypothetical protein	-		45	-1.37851	0.300066	4.34782e-06	7.52929e-05
WP_004869010.1	ACAty_RS12130	-	MULTISPECIES: SAM-dependent methyltransferase [Acidithiobacillus]	Mycolic acid cyclopropane synthetase	M	Cell wall/membrane/envelope biogenesis	107.5	-1.38595	0.252463	4.02578e-08	1.04443e-06
WP_084661414.1	B8987_RS09905	-	biotin/lipoate A/B protein ligase family protein [Sulfobacillus thermosulfidooxidans]	Lipoate-protein ligase	H	Coenzyme transport and metabolism	22.75	-1.40054	0.452743	0.00197843	0.0154214
WP_100217843.1	B8987_RS11535	-	general stress protein [Sulfobacillus thermosulfidooxidans]	general stress protein	S		19.125	-1.4021	0.439928	0.00143704	0.0118461
WP_004872739.1	ACAty_RS08540	-	MFS transporter [Acidithiobacillus caldus]	Major Facilitator Superfamily	EGP		20.5	-1.40296	0.430588	0.00112101	0.00964155
WP_004871409.1	ACAty_RS04840	-	MULTISPECIES: hypothetical protein [Acidithiobacillus]	hypothetical protein	-		20.625	-1.41504	0.442499	0.00138466	0.011497
WP_004871008.1	ACAty_RS03880	-	MULTISPECIES: hypothetical protein [Acidithiobacillus]	hypothetical protein	-		15.625	-1.42033	0.454336	0.00177099	0.0140758
WP_036082342.1	LFTS_RS12565		DsrE family protein [Leptospirillum ferriphilum]	DsrE family protein	P		31.375	-1.42824	0.324026	1.04434e-05	0.000165053
WP_052157758.1	LFTS_RS09825	-	Fic family protein [Leptospirillum ferriphilum]	Fic/DOC family N-terminal	K	Transcription	23.375	-1.45418	0.370025	8.4966e-05	0.00111265
WP_014002140.1	ACAty_RS08290	-	MULTISPECIES: IS1595 family transposase [Acidithiobacillus]	Transposase zinc-ribbon domain	L	Replication, recombination and repair	18.5	-1.48278	0.398253	0.000196699	0.00225761
WP_014002140.1	ACAty_RS08290	-	MULTISPECIES: IS1595 family transposase [Acidithiobacillus]	Transposase zinc-ribbon domain	L	Replication, recombination and repair	18.5	-1.48278	0.398253	0.000196699	0.00225761
WP_014002140.1	ACAty_RS08290	-	MULTISPECIES: IS1595 family transposase [Acidithiobacillus]	Transposase zinc-ribbon domain	L	Replication, recombination and repair	18.5	-1.48278	0.398253	0.000196699	0.00225761
WP_014002140.1	ACAty_RS08290	-	MULTISPECIES: IS1595 family transposase [Acidithiobacillus]	Transposase zinc-ribbon domain	L	Replication, recombination and repair	18.5	-1.48278	0.398253	0.000196699	0.00225761
WP_014002140.1	ACAty_RS08290	-	MULTISPECIES: IS1595 family transposase [Acidithiobacillus]	Transposase zinc-ribbon domain	L	Replication, recombination and repair	18.5	-1.48278	0.398253	0.000196699	0.00225761
WP_014002140.1	ACAty_RS08290	-	MULTISPECIES: IS1595 family transposase [Acidithiobacillus]	Transposase zinc-ribbon domain	L	Replication, recombination and repair	18.5	-1.48278	0.398253	0.000196699	0.00225761
WP_014002140.1	ACAty_RS08290	-	MULTISPECIES: IS1595 family transposase [Acidithiobacillus]	Transposase zinc-ribbon domain	L	Replication, recombination and repair	18.5	-1.48278	0.398253	0.000196699	0.00225761
WP_226830143.1	ACAty_RS06725	-	hypothetical protein [Acidithiobacillus caldus]	hypothetical protein	-		1155.5	-1.48433	0.122812	1.24986e-33	1.24533e-31
WP_143461168.1	LFTS_RS13530		MULTISPECIES: hypothetical protein [Leptospirillum]	hypothetical protein	-		295.5	-1.48891	0.117782	1.2507e-36	1.34352e-34
WP_084661562.1	B8987_RS11170		SHOCT domain-containing protein [Sulfobacillus thermosulfidooxidans]	SHOCT domain-containing protein	S		16.25	-1.4975	0.444159	0.0007475	0.00691664
WP_004872361.1	ACAty_RS07385	-	MULTISPECIES: rhodanese-like domain-containing protein [Acidithiobacillus]	Rhodanese Homology Domain	P	Inorganic ion transport and metabolism	12.5	-1.50901	0.488975	0.00202818	0.0157378
	LFTS_RS07605				-		289110	-1.52025	0.242405	3.57471e-10	1.19884e-08
WP_101494889.1	LFTS_RS10860		hypothetical protein [Leptospirillum ferriphilum]	hypothetical protein	-		9283.62	-1.52297	0.0641496	1.36239e-124	6.24428e-122
WP_036082708.1	LFTS_RS00930	-	hypothetical protein [Leptospirillum ferriphilum]	PFAM Integrase core domain	L	Replication, recombination and repair	55.75	-1.5252	0.235854	1.00172e-10	3.60566e-09
	LFTS_RS08380				-		32.5	-1.52637	0.384424	7.17124e-05	0.000959188
WP_038472204.1	ACAty_RS10145		hypothetical protein [Acidithiobacillus caldus]	hypothetical protein	-		21.875	-1.53051	0.395983	0.000111044	0.00139567
WP_004871309.1	ACAty_RS04645	-	MULTISPECIES: ArsR/SmtB family transcription factor [Acidithiobacillus]	Bacterial regulatory protein, arsR family	K	Transcription	69.125	-1.53325	0.251295	1.05151e-09	3.25638e-08
WP_156182857.1	LFTS_RS14110		MULTISPECIES: hypothetical protein [Leptospirillum]	hypothetical protein	-		1232.62	-1.53717	0.0920849	1.47356e-62	2.59762e-60
WP_004872737.1	ACAty_RS08530	-	MULTISPECIES: MBL fold metallo-hydrolase [Acidithiobacillus]	COG0491 Zn-dependent hydrolases, including glyoxylases	S	Function Unknown	45.375	-1.53766	0.282268	5.10808e-08	1.29587e-06
WP_014002140.1	ACAty_RS01100	-	MULTISPECIES: IS1595 family transposase [Acidithiobacillus]	Transposase zinc-ribbon domain	L	Replication, recombination and repair	16.125	-1.54057	0.455595	0.00072107	0.00674481
WP_014002140.1	ACAty_RS01100	-	MULTISPECIES: IS1595 family transposase [Acidithiobacillus]	Transposase zinc-ribbon domain	L	Replication, recombination and repair	16.125	-1.54057	0.455595	0.00072107	0.00674481
WP_014002140.1	ACAty_RS01100	-	MULTISPECIES: IS1595 family transposase [Acidithiobacillus]	Transposase zinc-ribbon domain	L	Replication, recombination and repair	16.125	-1.54057	0.455595	0.00072107	0.00674481
WP_014002140.1	ACAty_RS01100	-	MULTISPECIES: IS1595 family transposase [Acidithiobacillus]	Transposase zinc-ribbon domain	L	Replication, recombination and repair	16.125	-1.54057	0.455595	0.00072107	0.00674481
WP_014002140.1	ACAty_RS01100	-	MULTISPECIES: IS1595 family transposase [Acidithiobacillus]	Transposase zinc-ribbon domain	L	Replication, recombination and repair	16.125	-1.54057	0.455595	0.00072107	0.00674481
WP_014002140.1	ACAty_RS01100	-	MULTISPECIES: IS1595 family transposase [Acidithiobacillus]	Transposase zinc-ribbon domain	L	Replication, recombination and repair	16.125	-1.54057	0.455595	0.00072107	0.00674481
WP_014002140.1	ACAty_RS01100	-	MULTISPECIES: IS1595 family transposase [Acidithiobacillus]	Transposase zinc-ribbon domain	L	Replication, recombination and repair	16.125	-1.54057	0.455595	0.00072107	0.00674481
WP_226047657.1	ACAty_RS08410	-	sigma-70 family RNA polymerase sigma factor [Acidithiobacillus caldus]	Sigma-70, region 4	K	Transcription	78.125	-1.5513	0.307943	4.71321e-07	9.90926e-06
WP_014002140.1	ACAty_RS14390	-	MULTISPECIES: IS1595 family transposase [Acidithiobacillus]	Transposase zinc-ribbon domain	L	Replication, recombination and repair	18.75	-1.55943	0.447581	0.00049376	0.00490549
WP_014002140.1	ACAty_RS14390	-	MULTISPECIES: IS1595 family transposase [Acidithiobacillus]	Transposase zinc-ribbon domain	L	Replication, recombination and repair	18.75	-1.55943	0.447581	0.00049376	0.00490549
WP_014002140.1	ACAty_RS14390	-	MULTISPECIES: IS1595 family transposase [Acidithiobacillus]	Transposase zinc-ribbon domain	L	Replication, recombination and repair	18.75	-1.55943	0.447581	0.00049376	0.00490549
WP_014002140.1	ACAty_RS14390	-	MULTISPECIES: IS1595 family transposase [Acidithiobacillus]	Transposase zinc-ribbon domain	L	Replication, recombination and repair	18.75	-1.55943	0.447581	0.00049376	0.00490549
WP_014002140.1	ACAty_RS14390	-	MULTISPECIES: IS1595 family transposase [Acidithiobacillus]	Transposase zinc-ribbon domain	L	Replication, recombination and repair	18.75	-1.55943	0.447581	0.00049376	0.00490549
WP_014002140.1	ACAty_RS14390	-	MULTISPECIES: IS1595 family transposase [Acidithiobacillus]	Transposase zinc-ribbon domain	L	Replication, recombination and repair	18.75	-1.55943	0.447581	0.00049376	0.00490549
WP_014002140.1	ACAty_RS14390	-	MULTISPECIES: IS1595 family transposase [Acidithiobacillus]	Transposase zinc-ribbon domain	L	Replication, recombination and repair	18.75	-1.55943	0.447581	0.00049376	0.00490549
WP_004873140.1	ACAty_RS09910	clpB	MULTISPECIES: ATP-dependent chaperone ClpB [Acidithiobacillus]	Part of a stress-induced multi-chaperone system, it is involved in the recovery of the cell from heat-induced damage, in cooperation with DnaK, DnaJ and GrpE	O	Posttranslational modification, protein turnover, chaperones	100	-1.57536	0.209053	4.85663e-14	2.40211e-12
WP_226047625.1	ACAty_RS07065	-	MULTISPECIES: ferritin-like domain-containing protein [Acidithiobacillus]	Ferritin-like domain	S	Function Unknown	25.625	-1.59436	0.419523	0.000144454	0.00173608
WP_004873296.1	ACAty_RS07985	-	sigma-54 interaction domain-containing protein [Acidithiobacillus caldus]	PAS fold	K	Transcription	21.625	-1.5961	0.473683	0.000752884	0.00695709
WP_023524701.1	LFTS_RS06085	-	MULTISPECIES: Hsp20/alpha crystallin family protein [Leptospirillum]	Belongs to the small heat shock protein (HSP20) family	O	Posttranslational modification, protein turnover, chaperones	9998.75	-1.61197	0.0808327	1.75486e-88	4.64025e-86
WP_014003287.1	ACAty_RS09855	-	tetratricopeptide repeat protein [Acidithiobacillus caldus]	Tetratricopeptide repeat	S	Function Unknown	48.75	-1.61471	0.303457	1.03173e-07	2.46289e-06
WP_004872862.1	ACAty_RS08945		hypothetical protein [Acidithiobacillus caldus]	hypothetical protein	-		16.875	-1.62803	0.449955	0.000296651	0.00324241
WP_082179249.1	ACAty_RS15285	-	NifU family protein [Acidithiobacillus caldus]	Rieske-like [2Fe-2S] domain	OP		108.625	-1.63183	0.255636	1.73191e-10	6.0441e-09
WP_028962623.1	B8987_RS06415		hypothetical protein [Sulfobacillus thermosulfidooxidans]	hypothetical protein	-		51.375	-1.63691	0.444937	0.000234171	0.00265226
WP_049713715.1	LFTS_RS04000	-	MULTISPECIES: GGDEF domain-containing protein [Leptospirillum]	phosphoserine phosphatase activity	T	Signal transduction mechanisms	843	-1.64142	0.114045	5.74677e-47	7.45454e-45
WP_040131460.1	ACAty_RS14275		hypothetical protein [Acidithiobacillus caldus]	hypothetical protein	-		138.625	-1.64278	0.224488	2.51842e-13	1.16987e-11
	LFTS_RS01885				-		485.75	-1.64802	0.102054	1.16397e-58	1.81871e-56
WP_004868855.1	ACAty_RS11740	grpE	MULTISPECIES: nucleotide exchange factor GrpE [Acidithiobacillus]	Participates actively in the response to hyperosmotic and heat shock by preventing the aggregation of stress-denatured proteins, in association with DnaK and GrpE. It is the nucleotide exchange factor for DnaK and may function as a thermosensor. Unfolded proteins bind initially to DnaJ	O	Posttranslational modification, protein turnover, chaperones	67.625	-1.66063	0.289818	1.00493e-08	2.84318e-07
WP_004871053.1	ACAty_RS04035	iscS	IscS subfamily cysteine desulfurase [Acidithiobacillus caldus]	Master enzyme that delivers sulfur to a number of partners involved in Fe-S cluster assembly, tRNA modification or cofactor biosynthesis. Catalyzes the removal of elemental sulfur atoms from cysteine to produce alanine. Functions as a sulfur delivery protein for Fe-S cluster synthesis onto IscU, an Fe-S scaffold assembly protein, as well as other S acceptor proteins	H	Coenzyme transport and metabolism	109.25	-1.66079	0.181603	5.95183e-20	4.35307e-18
WP_020374290.1	B8987_RS05020	veg	Veg family protein [Sulfobacillus thermosulfidooxidans]	protein conserved in bacteria	S	Function Unknown	34.5	-1.66985	0.582183	0.0041274	0.0283759
WP_004872063.1	ACAty_RS06485	-	MULTISPECIES: MgtC/SapB family protein [Acidithiobacillus]	MgtC family	S	Function Unknown	22.5	-1.67177	0.372817	7.32076e-06	0.000119834
WP_020373278.1	B8987_RS13755	spo0A	sporulation transcription factor Spo0A [Sulfobacillus thermosulfidooxidans]	May play the central regulatory role in sporulation. It may be an element of the effector pathway responsible for the activation of sporulation genes in response to nutritional stress. Spo0A may act in concert with spo0H (a sigma factor) to control the expression of some genes that are critical to the sporulation process	KT		10.5	-1.67807	0.627423	0.00748312	0.0445424
WP_014002140.1	ACAty_RS08265	-	MULTISPECIES: IS1595 family transposase [Acidithiobacillus]	Transposase zinc-ribbon domain	L	Replication, recombination and repair	17.875	-1.68072	0.484762	0.000526101	0.00517446
WP_014002140.1	ACAty_RS08265	-	MULTISPECIES: IS1595 family transposase [Acidithiobacillus]	Transposase zinc-ribbon domain	L	Replication, recombination and repair	17.875	-1.68072	0.484762	0.000526101	0.00517446
WP_014002140.1	ACAty_RS08265	-	MULTISPECIES: IS1595 family transposase [Acidithiobacillus]	Transposase zinc-ribbon domain	L	Replication, recombination and repair	17.875	-1.68072	0.484762	0.000526101	0.00517446
WP_014002140.1	ACAty_RS08265	-	MULTISPECIES: IS1595 family transposase [Acidithiobacillus]	Transposase zinc-ribbon domain	L	Replication, recombination and repair	17.875	-1.68072	0.484762	0.000526101	0.00517446
WP_014002140.1	ACAty_RS08265	-	MULTISPECIES: IS1595 family transposase [Acidithiobacillus]	Transposase zinc-ribbon domain	L	Replication, recombination and repair	17.875	-1.68072	0.484762	0.000526101	0.00517446
WP_014002140.1	ACAty_RS08265	-	MULTISPECIES: IS1595 family transposase [Acidithiobacillus]	Transposase zinc-ribbon domain	L	Replication, recombination and repair	17.875	-1.68072	0.484762	0.000526101	0.00517446
WP_014002140.1	ACAty_RS08265	-	MULTISPECIES: IS1595 family transposase [Acidithiobacillus]	Transposase zinc-ribbon domain	L	Replication, recombination and repair	17.875	-1.68072	0.484762	0.000526101	0.00517446
WP_020373111.1	B8987_RS14575	-	peptide ABC transporter substrate-binding protein [Sulfobacillus thermosulfidooxidans]	Bacterial extracellular solute-binding proteins, family 5 Middle	E	Amino acid transport and metabolism	14.25	-1.68805	0.608655	0.00554707	0.0357414
WP_004872312.1	ACAty_RS07170	-	NAD(P)/FAD-dependent oxidoreductase [Acidithiobacillus caldus]	FAD dependent oxidoreductase	E	Amino acid transport and metabolism	13.25	-1.69599	0.558204	0.00237915	0.0180629
WP_004867577.1	ACAty_RS05790	lon	MULTISPECIES: endopeptidase La [Acidithiobacillus]	ATP-dependent serine protease that mediates the selective degradation of mutant and abnormal proteins as well as certain short-lived regulatory proteins. Required for cellular homeostasis and for survival from DNA damage and developmental changes induced by stress. Degrades polypeptides processively to yield small peptide fragments that are 5 to 10 amino acids long. Binds to DNA in a double-stran…	O	Posttranslational modification, protein turnover, chaperones	379.5	-1.69873	0.125415	8.49364e-42	1.00679e-39
	LFTS_RS02235				-		502.375	-1.71173	0.111852	7.24101e-53	1.01596e-50
WP_004869196.1	ACAty_RS12650	-	MULTISPECIES: voltage-gated potassium channel protein [Acidithiobacillus]	Ion channel	P	Inorganic ion transport and metabolism	21.625	-1.73335	0.427999	5.12398e-05	0.000720397
WP_143468989.1	LFTS_RS02685		hypothetical protein [Leptospirillum ferriphilum]	hypothetical protein	-		254.875	-1.73513	0.142807	5.72839e-34	5.87801e-32
WP_004868683.1	ACAty_RS11300	-	sigma-54 interaction domain-containing protein [Acidithiobacillus caldus]	PAS fold	K	Transcription	54.125	-1.73552	0.331382	1.63015e-07	3.77349e-06
WP_004869130.1	ACAty_RS12495	mraY	MULTISPECIES: phospho-N-acetylmuramoyl-pentapeptide-transferase [Acidithiobacillus]	First step of the lipid cycle reactions in the biosynthesis of the cell wall peptidoglycan	M	Cell wall/membrane/envelope biogenesis	11.375	-1.73696	0.573078	0.00243794	0.0183379
WP_004872130.1	ACAty_RS08360	-	nitrogen regulation protein NR(II) [Acidithiobacillus caldus]	His Kinase A (phospho-acceptor) domain	T	Signal transduction mechanisms	18.625	-1.75803	0.459232	0.000129092	0.00159337
WP_084661709.1	B8987_RS16195	-	RNA polymerase sigma factor [Sulfobacillus thermosulfidooxidans]	DNA-templated transcription, initiation	K	Transcription	11.75	-1.79751	0.618357	0.00365021	0.0256957
WP_004868398.1	ACAty_RS10605	-	MULTISPECIES: glucan biosynthesis protein [Acidithiobacillus]	Involved in the biosynthesis of osmoregulated periplasmic glucans (OPGs)	P	Inorganic ion transport and metabolism	15.75	-1.80735	0.485796	0.000198907	0.00227535
WP_014002140.1	ACAty_RS07990	-	MULTISPECIES: IS1595 family transposase [Acidithiobacillus]	Transposase zinc-ribbon domain	L	Replication, recombination and repair	20.25	-1.80735	0.466259	0.000106063	0.00134041
WP_014002140.1	ACAty_RS07990	-	MULTISPECIES: IS1595 family transposase [Acidithiobacillus]	Transposase zinc-ribbon domain	L	Replication, recombination and repair	20.25	-1.80735	0.466259	0.000106063	0.00134041
WP_014002140.1	ACAty_RS07990	-	MULTISPECIES: IS1595 family transposase [Acidithiobacillus]	Transposase zinc-ribbon domain	L	Replication, recombination and repair	20.25	-1.80735	0.466259	0.000106063	0.00134041
WP_014002140.1	ACAty_RS07990	-	MULTISPECIES: IS1595 family transposase [Acidithiobacillus]	Transposase zinc-ribbon domain	L	Replication, recombination and repair	20.25	-1.80735	0.466259	0.000106063	0.00134041
WP_014002140.1	ACAty_RS07990	-	MULTISPECIES: IS1595 family transposase [Acidithiobacillus]	Transposase zinc-ribbon domain	L	Replication, recombination and repair	20.25	-1.80735	0.466259	0.000106063	0.00134041
WP_014002140.1	ACAty_RS07990	-	MULTISPECIES: IS1595 family transposase [Acidithiobacillus]	Transposase zinc-ribbon domain	L	Replication, recombination and repair	20.25	-1.80735	0.466259	0.000106063	0.00134041
WP_014002140.1	ACAty_RS07990	-	MULTISPECIES: IS1595 family transposase [Acidithiobacillus]	Transposase zinc-ribbon domain	L	Replication, recombination and repair	20.25	-1.80735	0.466259	0.000106063	0.00134041
WP_064306300.1	ACAty_RS12660	-	outer membrane protein assembly factor BamD [Acidithiobacillus caldus]	Part of the outer membrane protein assembly complex, which is involved in assembly and insertion of beta-barrel proteins into the outer membrane	M	Cell wall/membrane/envelope biogenesis	14.625	-1.80735	0.477252	0.000152474	0.00181674
WP_020376706.1	B8987_RS04170	rplL	50S ribosomal protein L7/L12 [Sulfobacillus thermosulfidooxidans]	Forms part of the ribosomal stalk which helps the ribosome interact with GTP-bound translation factors. Is thus essential for accurate translation	J	Translation, ribosomal structure and biogenesis	40.5	-1.80735	0.402042	6.94263e-06	0.000113916
WP_023525124.1	LFTS_RS04005		MULTISPECIES: PAS domain-containing protein [Leptospirillum]	PAS domain-containing protein	T		3408.62	-1.81188	0.0473567	0	0
WP_081503451.1	B8987_RS03070	asnB	asparagine synthase (glutamine-hydrolyzing) [Sulfobacillus thermosulfidooxidans]	TIGRFAM asparagine synthase (glutamine-hydrolyzing)	E	Amino acid transport and metabolism	18.625	-1.81359	0.623937	0.00365286	0.0256957
WP_014002514.1	ACAty_RS04230	-	MULTISPECIES: tetratricopeptide repeat protein [Acidithiobacillus]	Sel1-like repeats.	S	Function Unknown	11.375	-1.82782	0.682784	0.00742832	0.0442545
WP_004873158.1	ACAty_RS10000	accD	acetyl-CoA carboxylase, carboxyltransferase subunit beta [Acidithiobacillus caldus]	Component of the acetyl coenzyme A carboxylase (ACC) complex. Biotin carboxylase (BC) catalyzes the carboxylation of biotin on its carrier protein (BCCP) and then the CO(2) group is transferred by the transcarboxylase to acetyl-CoA to form malonyl- CoA	I	Lipid transport and metabolism	27.375	-1.83289	0.40509	6.04965e-06	0.000100462
WP_004872046.1	ACAty_RS06440	-	1-phosphofructokinase family hexose kinase [Acidithiobacillus caldus]	Phosphomethylpyrimidine kinase	H	Coenzyme transport and metabolism	29.125	-1.83537	0.381472	1.49967e-06	2.87996e-05
WP_004872061.1	ACAty_RS06480	-	MULTISPECIES: NRAMP family divalent metal transporter [Acidithiobacillus]	Natural resistance-associated macrophage protein	P	Inorganic ion transport and metabolism	12	-1.8365	0.573786	0.00137109	0.0114119
WP_020376304.1	B8987_RS02165	-	C40 family peptidase [Sulfobacillus thermosulfidooxidans]	Putative peptidoglycan binding domain	M	Cell wall/membrane/envelope biogenesis	31.5	-1.84069	0.3542	2.0279e-07	4.57109e-06
WP_236625189.1	LFTS_RS07935		hypothetical protein [Leptospirillum ferriphilum]	hypothetical protein	-		3962.88	-1.84692	0.0726659	1.65569e-142	1.13828e-139
WP_226047682.1	ACAty_RS04220	-	MULTISPECIES: hypothetical protein [Acidithiobacillus]	hypothetical protein	-		366.625	-1.84976	0.187871	7.14212e-23	5.64392e-21
WP_004870996.1	ACAty_RS03810	-	MULTISPECIES: hypothetical protein [Acidithiobacillus]	DsrE/DsrF-like family	P	Inorganic ion transport and metabolism	30.625	-1.85704	0.349269	1.0553e-07	2.51043e-06
WP_004872412.1	ACAty_RS07580	-	MULTISPECIES: GNAT family N-acetyltransferase [Acidithiobacillus]	Acetyltransferase (GNAT) domain	S	Function Unknown	67.75	-1.86095	0.22431	1.07375e-16	6.2034e-15
WP_014002911.1	ACAty_RS06430	-	MULTISPECIES: aldolase [Acidithiobacillus]	PFAM deoxyribose-phosphate aldolase phospho-2-dehydro-3-deoxyheptonate aldolase	G	Carbohydrate transport and metabolism	77	-1.87447	0.297797	3.08478e-10	1.0396e-08
WP_036081269.1	LFTS_RS09775	-	adenylyl-sulfate reductase subunit alpha [Leptospirillum ferriphilum]	FAD binding domain	C	Energy production and conversion	317	-1.93406	0.174485	1.49338e-28	1.35092e-26
WP_161781729.1	LFTS_RS12400	-	M23 family metallopeptidase [Leptospirillum ferriphilum]	Peptidase family M23	M	Cell wall/membrane/envelope biogenesis	1083.5	-1.94203	0.11428	9.15001e-65	1.70017e-62
WP_004869761.1	ACAty_RS00255	-	MULTISPECIES: DnaJ C-terminal domain-containing protein [Acidithiobacillus]	DnaJ C terminal domain	O	Posttranslational modification, protein turnover, chaperones	59.375	-1.94371	0.24889	5.74024e-15	3.0357e-13
WP_020373223.1	B8987_RS19700		hypothetical protein [Sulfobacillus thermosulfidooxidans]	hypothetical protein	-		44.5	-1.95483	0.54942	0.000373696	0.00388678
WP_143469024.1	LFTS_RS05370		hypothetical protein [Leptospirillum ferriphilum]	hypothetical protein	-		948.375	-1.95923	0.0931778	3.73459e-98	1.16706e-95
WP_020376159.1	B8987_RS10795	hpf	ribosome hibernation-promoting factor, HPF/YfiA family [Sulfobacillus thermosulfidooxidans]	Required for dimerization of active 70S ribosomes into 100S ribosomes in stationary phase	J	Translation, ribosomal structure and biogenesis	33.625	-1.96011	0.377535	2.08213e-07	4.67799e-06
WP_004868453.1	ACAty_RS10735	-	sigma-E factor negative regulatory protein [Acidithiobacillus caldus]	sigma-E factor negative regulatory protein	T		131.25	-1.99143	0.257242	9.82952e-15	5.08105e-13
WP_004872263.1	ACAty_RS07035	-	MULTISPECIES: glutamate decarboxylase [Acidithiobacillus]	Pyridoxal-dependent decarboxylase conserved domain	E	Amino acid transport and metabolism	40.125	-2.00562	0.347025	7.49287e-09	2.15538e-07
WP_036083792.1	LFTS_RS02035	-	nitrite/sulfite reductase [Leptospirillum ferriphilum]	Nitrite and sulphite reductase 4Fe-4S domain	C	Energy production and conversion	170.125	-2.06174	0.190066	2.04898e-27	1.82945e-25
WP_026040771.1	B8987_RS10790	-	MULTISPECIES: cold shock domain-containing protein [Sulfobacillus]	Cold shock protein	K	Transcription	70	-2.06529	0.417128	7.37531e-07	1.50461e-05
WP_004872341.1	ACAty_RS07290	-	MULTISPECIES: sucrose synthase [Acidithiobacillus]	sucrose synthase	M	Cell wall/membrane/envelope biogenesis	25.375	-2.07215	0.384069	6.84285e-08	1.69836e-06
WP_020374272.1	B8987_RS05110	abrB	AbrB/MazE/SpoVT family DNA-binding domain-containing protein [Sulfobacillus thermosulfidooxidans]	TIGRFAM looped-hinge helix DNA binding domain, AbrB family	K	Transcription	30.625	-2.07477	0.658435	0.00162681	0.013081
WP_004870575.1	ACAty_RS02400	-	MULTISPECIES: D-alanyl-D-alanine carboxypeptidase family protein [Acidithiobacillus]	Belongs to the peptidase S11 family	M	Cell wall/membrane/envelope biogenesis	49	-2.07952	0.355322	4.84261e-09	1.43504e-07
WP_028962312.1	B8987_RS17455	gltA	citrate synthase [Sulfobacillus thermosulfidooxidans]	Citrate synthase, C-terminal domain	C	Energy production and conversion	41.375	-2.08881	0.362446	8.2591e-09	2.36589e-07
	LFTS_RS06105				-		241436	-2.10391	0.493722	2.03213e-05	0.000305709
WP_020376222.1	B8987_RS01775	-	hypothetical protein [Sulfobacillus thermosulfidooxidans]	alkyl hydroperoxide reductase activity	C	Energy production and conversion	23.625	-2.1375	0.537816	7.05527e-05	0.000947362
WP_004871333.1	ACAty_RS04685	-	PspA/IM30 family protein [Acidithiobacillus caldus]	Phage shock protein A, PspA	KT		49.375	-2.1901	0.29425	9.84233e-14	4.76521e-12
WP_004872166.1	ACAty_RS06790	moaA	GTP 3',8-cyclase MoaA [Acidithiobacillus caldus]	Catalyzes the cyclization of GTP to (8S)-3',8-cyclo-7,8- dihydroguanosine 5'-triphosphate	H	Coenzyme transport and metabolism	13.375	-2.2115	0.563208	8.61486e-05	0.00112173
WP_014002501.1	ACAty_RS04030	-	MULTISPECIES: Rrf2 family transcriptional regulator [Acidithiobacillus]	Transcriptional regulator	K	Transcription	132.75	-2.23563	0.200114	5.606e-29	5.20828e-27
WP_004869457.1	ACAty_RS13370	-	MULTISPECIES: Hsp20/alpha crystallin family protein [Acidithiobacillus]	Hsp20/alpha crystallin family	O	Posttranslational modification, protein turnover, chaperones	672.625	-2.31198	0.125133	3.20897e-76	6.68535e-74
WP_004871912.1	ACAty_RS05975	-	NAD(P)/FAD-dependent oxidoreductase [Acidithiobacillus caldus]	Pyridine nucleotide-disulphide oxidoreductase	S	Function Unknown	630.25	-2.32674	0.102419	2.97851e-114	1.07775e-111
WP_004870520.1	ACAty_RS02190		MULTISPECIES: hypothetical protein [Acidithiobacillus]	hypothetical protein	-		79.625	-2.34104	0.3453	1.20416e-11	4.7853e-10
WP_038471620.1	ACAty_RS03540	-	MULTISPECIES: Slp family lipoprotein [Acidithiobacillus]	Outer membrane lipoprotein Slp	M	Cell wall/membrane/envelope biogenesis	64.5	-2.34215	0.266568	1.54515e-18	1.03135e-16
WP_038471658.1	ACAty_RS04235		MULTISPECIES: hypothetical protein [Acidithiobacillus]	hypothetical protein	-		33.25	-2.37463	0.376857	2.95425e-10	1.00051e-08
	LFTS_RS11095			6S RNA	-		8270.62	-2.41292	0.741959	0.00114559	0.0097716
WP_084661527.1	B8987_RS10815	secA	preprotein translocase subunit SecA [Sulfobacillus thermosulfidooxidans]	Part of the Sec protein translocase complex. Interacts with the SecYEG preprotein conducting channel. Has a central role in coupling the hydrolysis of ATP to the transfer of proteins into and across the cell membrane, serving as an ATP-driven molecular motor driving the stepwise translocation of polypeptide chains across the membrane	U	Intracellular trafficking, secretion, and vesicular transport	10.625	-2.46948	0.763034	0.00121047	0.010211
WP_020374859.1	B8987_RS16365	cinA	CinA family nicotinamide mononucleotide deamidase-related protein [Sulfobacillus thermosulfidooxidans]	Competence-damaged protein	S	Function Unknown	21.625	-2.49923	0.548607	5.22366e-06	8.80213e-05
WP_004871328.1	ACAty_RS04675	-	MULTISPECIES: heavy metal-binding domain-containing protein [Acidithiobacillus]	Putative heavy-metal-binding	S	Function Unknown	48.25	-2.55897	0.313245	3.10408e-16	1.735e-14
WP_004873124.1	ACAty_RS09815	-	MULTISPECIES: high-potential iron-sulfur protein [Acidithiobacillus]	Specific class of high-redox-potential 4Fe-4S ferredoxins. Functions in anaerobic electron transport in most purple and in some other photosynthetic bacteria and in at least one genus (Paracoccus) of halophilic, denitrifying bacteria	C	Energy production and conversion	31	-2.60543	0.410161	2.12256e-10	7.33298e-09
WP_020376568.1	B8987_RS03485	groS	co-chaperone GroES [Sulfobacillus thermosulfidooxidans]	Binds to Cpn60 in the presence of Mg-ATP and suppresses the ATPase activity of the latter	O	Posttranslational modification, protein turnover, chaperones	61.75	-2.62279	0.359558	2.99767e-13	1.38315e-11
WP_004871788.1	ACAty_RS05670	-	hypothetical protein [Acidithiobacillus caldus]	hypothetical protein	-		20	-2.72662	0.545286	5.72247e-07	1.18858e-05
WP_004871000.1	ACAty_RS03830	-	MULTISPECIES: sigma-54-dependent transcriptional regulator [Acidithiobacillus]	cheY-homologous receiver domain	T	Signal transduction mechanisms	23.125	-2.74595	0.426409	1.19694e-10	4.2637e-09
	B8987_RS03595			transfer-messenger RNA	-		2481.88	-2.7835	0.315022	9.93007e-19	6.69306e-17
WP_004868455.1	ACAty_RS10740	RpoE	MULTISPECIES: RNA polymerase sigma factor RpoE [Acidithiobacillus]	Belongs to the sigma-70 factor family. ECF subfamily	K	Transcription	355.375	-2.78602	0.123661	2.13264e-112	7.33096e-110
	B8987_RS02880			RNase P, a catalytic RNA that can cleave other RNAs	-		889.625	-2.79557	0.363604	1.48844e-14	7.52431e-13
WP_020374469.1	B8987_RS00635	tatA	twin-arginine translocase TatA/TatE family subunit [Sulfobacillus thermosulfidooxidans]	protein secretion. twin-arginine translocase TatA/TatE family subunit	U	Intracellular trafficking, secretion, and vesicular transport	12	-2.80735	0.737406	0.000140625	0.00169451
WP_020374347.1	B8987_RS04715	-	PQQ-binding-like beta-propeller repeat protein [Sulfobacillus thermosulfidooxidans]	amino acid activation for nonribosomal peptide biosynthetic process	S	Function Unknown	23	-2.88042	0.754211	0.000133933	0.00162971
WP_084661796.1	B8987_RS17335		zinc ribbon domain-containing protein [Sulfobacillus thermosulfidooxidans]	zinc ribbon domain-containing protein. Transposase	X		12.75	-2.90689	0.744724	9.48862e-05	0.00121706
WP_004869115.1	ACAty_RS12465	mraZ	MULTISPECIES: division/cell wall cluster transcriptional repressor MraZ [Acidithiobacillus]	division/cell wall cluster transcriptional repressor MraZ	K	Transcription	49.5	-2.96347	0.41767	1.29116e-12	5.69019e-11
WP_038472077.1	ACAty_RS09120		hypothetical protein [Acidithiobacillus caldus]	hypothetical protein	-		2955	-3.05625	0.640402	1.82051e-06	3.46704e-05
	ACAty_RS15035			transfer-messenger RNA	-		18650.8	-3.10332	0.856597	0.000291372	0.00318978
WP_004871327.1	ACAty_RS04670	-	hypothetical protein [Acidithiobacillus caldus]	hypothetical protein	-		62.625	-3.14136	0.370639	2.34038e-17	1.39914e-15
WP_049784733.1	ACAty_RS04850	-	hypothetical protein [Acidithiobacillus caldus]	hypothetical protein	-		254.75	-3.24051	0.174727	8.76949e-77	1.88407e-74
WP_020375711.1	B8987_RS08680		helix-turn-helix domain-containing protein [Sulfobacillus thermosulfidooxidans]	helix-turn-helix domain-containing protein	K		20.75	-3.33151	0.622622	8.7576e-08	2.12002e-06
WP_004871410.1	ACAty_RS04845		MULTISPECIES: hypothetical protein [Acidithiobacillus]	hypothetical protein	-		88.375	-3.5114	0.387803	1.3705e-19	9.81475e-18
WP_004870591.1	ACAty_RS02440	-	MULTISPECIES: PepSY domain-containing protein [Acidithiobacillus]	Peptidase propeptide and YPEB domain	S	Function Unknown	13.875	-3.89308	0.69316	1.94943e-08	5.2765e-07
	ACAty_RS14980			RNase P, a catalytic RNA that can cleave other RNAs	-		22755.5	-4.00652	0.4647	6.59525e-18	4.19836e-16
	ACAty_RS15175			6S RNA	-		2117.25	-4.45622	0.855026	1.87022e-07	4.25753e-06
